# Supplementary material for: Longitudinal clinical proteomics reveals pneumonia type–specific protein biomarkers and autoantibodies
Source: JCI Insight. 2026 Jun 8;11(11):e203056. doi: 10.1172/jci.insight.203056 (PMC13313542; doi:10.1172/jci.insight.203056)
Supplement: Supplemental table 11 [file jciinsight-11-203056-s252.xlsx]

## Sheet:  Patient metadata for peritumor
ID	Gender	Age	Diagnosis
1	male	76	Lung carcinoma
2	female	74	Lung carcinoma
3	male	62	Lung carcinoma
4	female	71	Lung carcinoma
5	male	45	Lung carcinoma
6	female	58	Lung carcinoma
7	male	66	Lung carcinoma
8	female	64	Lung carcinoma
9	male	43	Lung carcinoma
10	female	53	Lung carcinoma
11	female	72	Lung carcinoma
12	male	66	Lung carcinoma
13	female	78	Lung carcinoma
14	male	79	Lung carcinoma
15	female	48	Lung carcinoma
16	male	43	Lung carcinoma
17	female	49	Lung carcinoma
18	male	54	Lung carcinoma
19	female	70	Lung carcinoma
20	male	60	Lung carcinoma
21	male	64	Lung carcinoma
22	male	73	Lung carcinoma
23	male	58	Lung carcinoma
24	female	65	Lung carcinoma
25	female	74	Lung carcinoma
26	male	65	Lung carcinoma
27	female	67	Lung carcinoma
28	male	59	Lung carcinoma
29	female	62	Lung carcinoma
30	male	73	Lung carcinoma
31	male	55	Lung carcinoma
32	male	61	Lung carcinoma
