# Supplementary material for: Longitudinal clinical proteomics reveals pneumonia type–specific protein biomarkers and autoantibodies
Source: JCI Insight. 2026 Jun 8;11(11):e203056. doi: 10.1172/jci.insight.203056 (PMC13313542; doi:10.1172/jci.insight.203056)
Supplement: Supplemental table 2 [file jciinsight-11-203056-s253.xlsx]

## Sheet: BALF_protein_modules_hCocena
Protein	Module
ALDH3B1	B1
ANXA6	B1
APBB1IP	B1
BANF1	B1
BPIFB2	B1
CANX	B1
CCT2	B1
CD177	B1
CDA	B1
CLIC6	B1
DNAJC5	B1
DYNC2LI1	B1
DYNLL1	B1
EHD1	B1
EIF3H	B1
EIF3J	B1
EPS8L2	B1
EZR	B1
GANAB	B1
GLRX	B1
GNB2	B1
H1F0	B1
H2AFY	B1
HIST1H2BK	B1
HIST2H3PS2	B1
LBR	B1
LTA4H	B1
MDH2	B1
NAMPT	B1
NCF2	B1
OSTF1	B1
PAG1	B1
PLCB2	B1
PRB2	B1
PRKCD	B1
RARRES1	B1
RHOG	B1
SLC44A4	B1
SLK	B1
STX11	B1
SYNCRIP	B1
TCEAL3	B1
TMC4	B1
TPR	B1
VCL	B1
WASF2	B1
ANXA2	B10
ANXA5	B10
ARHGDIA	B10
CDH1	B10
CFL1	B10
CLIC1	B10
COL6A3	B10
CSTB	B10
CTSD	B10
DMBT1	B10
ENO1	B10
FABP5	B10
FTH1	B10
GLIPR2	B10
GLOD4	B10
HSP90AA1	B10
IGKV3-7	B10
KCTD12	B10
MDH1	B10
MUC1	B10
SNRNP70	B10
UBC	B10
UBE2V1	B10
IGHA1	B11
IGHG3-1	B11
IGHM-1	B11
IGHV1-69	B11
IGHV3-15	B11
IGJ	B11
IGKV1-39	B11
IGKV2-30	B11
IGLC7	B11
IGLL5	B11
IGLV1-40	B11
IGLV1-47	B11
IGLV1-51	B11
IGLV3-10	B11
IGLV3-16	B11
P01623	B11
44813	B12
ATP1B1	B12
ATP6V1H	B12
CNPY3	B12
FABP3	B12
GPC1	B12
P04207	B12
PPT1	B12
PSMD4	B12
TSTA3	B12
ACTN1	B2
ACTN4 1	B2
ALDOC	B2
ANXA1	B2
ANXA11	B2
ANXA3	B2
ANXA4	B2
AZU1	B2
CALR	B2
CAP1	B2
CAPG	B2
CAPN1	B2
CHI3L1	B2
CSTA	B2
CTBS	B2
FKBP1A	B2
FLNA	B2
GDI2	B2
GNB1	B2
GPI	B2
GSR	B2
HIST1H2BB	B2
HIST1H2BH	B2
HIST1H3A	B2
HMGN2	B2
HSPA1A	B2
IQGAP1	B2
LCN2	B2
LCP1	B2
LDHA	B2
LTF	B2
MAPRE1	B2
MMP9	B2
MPO	B2
MUC16 1	B2
MUC5B	B2
MYH9	B2
MYL6	B2
PFN1	B2
PGAM1	B2
PGD	B2
PGK1	B2
PNP	B2
PPIB	B2
PTPN6	B2
PYGL	B2
RNASE3	B2
RNASET2	B2
SERPINB1	B2
SH3BGRL3	B2
TKT	B2
TLN1	B2
TPI1	B2
CR1	B3
DNAJA2	B3
FAM49B	B3
FMNL1	B3
GNAI3	B3
HK3	B3
MGAM	B3
PLBD1	B3
PSMB7	B3
RALB	B3
SNRPF	B3
STXBP2 1	B3
VAMP8	B3
ABRACL	B4
ACTA1	B4
ACTR3	B4
ALDH16A1	B4
ALDOA	B4
ANG	B4
APOBR	B4
ARG1	B4
ARHGAP30	B4
ARHGDIB 1	B4
ARPC1B	B4
ARPC2	B4
ARPC4	B4
ARPC5	B4
BIN2	B4
CEACAM8	B4
CNTRL	B4
CORO1A	B4
CST4	B4
CTSG	B4
DBNL 1	B4
DDT	B4
DKFZp686J1372	B4
EIF3A	B4
ELANE	B4
EPRS	B4
FCN1	B4
GAPDH	B4
GBE1	B4
HIST1H2AG	B4
HIST1H4A	B4
HIST2H2AB	B4
HMGB2	B4
HOOK3	B4
ILF3	B4
ITGAM	B4
ITGB2	B4
ITGB2 1	B4
LAMTOR3	B4
LMNB1	B4
LMNB2	B4
LSP1	B4
MAPK14	B4
MSN	B4
MYH11	B4
OLFM4	B4
OSBPL8	B4
PADI4	B4
PCNP	B4
PGLYRP1	B4
PGM1	B4
PKM	B4
PPP4C	B4
PRKAR1A	B4
PRTN3	B4
PSMB8	B4
QDPR	B4
RAC2	B4
RCC2	B4
RCSD1	B4
RHOA	B4
RNASE2	B4
S100A12	B4
S100A8	B4
S100A9	B4
S100P	B4
SNRNP200	B4
SNRPD1	B4
SPTAN1 1	B4
SPTBN1	B4
TBCA	B4
TPM1	B4
TSN	B4
UBE2G1	B4
VASP	B4
VIM	B4
APMAP	B5
CAMP	B5
CAT	B5
CHIT1	B5
CYFIP2	B5
DCXR	B5
DDRGK1	B5
GALNS	B5
IGFBP6	B5
ILF2	B5
LMAN1	B5
MATR3	B5
MESDC2	B5
NINL	B5
NUMA1	B5
OLR1	B5
PCMT1	B5
PIK3C2B	B5
PLAUR	B5
PTX3	B5
SKAP2	B5
STK4	B5
STX3	B5
UNC13D	B5
ATP5F1	B6
ATP5J	B6
BPIFA1	B6
CCDC151	B6
CGREF1	B6
COL4A1	B6
COX5A	B6
CXCL1	B6
EPHX1	B6
ERBB2IP	B6
HLA-B 3	B6
IGFBP3	B6
KRT4	B6
MAP2K2	B6
NBEAL2	B6
NDUFA8	B6
OLA1	B6
PRB1	B6
SH3GLB1	B6
STC1	B6
TPM4	B6
UQCRB	B6
VAT1	B6
BAX	B7
CPPED1	B7
ENO2	B7
FBP2	B7
GLG1	B7
GSN 1	B7
HIST1H1D	B7
HOXA7	B7
IGKV1D-33	B7
PFDN6	B7
PSMC2	B7
RPL29	B7
RPS8	B7
STAT1	B7
STRAP	B7
TIMP2	B7
UBE2N	B7
YWHAZ	B7
A1BG	B8
A2M	B8
AFM	B8
AGT	B8
AHSG	B8
ALB	B8
AMBP	B8
APOA1	B8
APOA2	B8
APOC1	B8
APOE	B8
APOH	B8
APOL1	B8
B2M	B8
C1S	B8
C3 1	B8
C4B	B8
C9	B8
CFB	B8
CFH 1	B8
CFI	B8
CLEC3B	B8
CP 1	B8
ECM1	B8
F12	B8
F2	B8
FN1	B8
GC	B8
HRG	B8
IGHG1-3	B8
IGKV1-8	B8
IGLC3	B8
ITIH2	B8
ITIH4	B8
KNG1 1	B8
LUM	B8
ORM1	B8
ORM2	B8
P01593	B8
P01765	B8
PGLYRP2	B8
PLG	B8
SAA2-SAA4	B8
SERPINA1 1	B8
SERPINC1	B8
SERPINF2	B8
SERPING1	B8
TF-1	B8
TTR	B8
VTN	B8
ABI3BP	B9
ALDH1A1	B9
APOC3	B9
C8A	B9
CRIP2	B9
CRP	B9
EEF1B2	B9
FAM153A	B9
FAM3C	B9
FBP1	B9
FCGR3A	B9
HNRNPH1	B9
HNRNPU	B9
HSPA6	B9
IGHA2-1	B9
IGHG2	B9
IGHV1-18	B9
IGHV3-30	B9
IGHV3-72	B9
IGKC	B9
IGKV1-16	B9
IGKV2-24	B9
IGKV2D-28	B9
IGKV2D-29	B9
IGKV3-20	B9
NAPSA	B9
P01598	B9
P01610	B9
P01611	B9
P01612	B9
P01613	B9
P01620	B9
P01624	B9
P01625	B9
P01714	B9
P01717	B9
P04430	B9
P80419	B9
PA2G4	B9
PDLIM1	B9
PEBP1	B9
PHPT1	B9
PON1	B9
PRDX1	B9
PRDX5	B9
PRSS8	B9
PSME1	B9
PTGDS	B9
S100A11	B9
SDC1	B9
SFTPD	B9
STMN2	B9
TF	B9
TPD52L2	B9
TUBA1A	B9
TXN	B9
YWHAG	B9
YWHAQ	B9
