# Supplementary material for: Longitudinal clinical proteomics reveals pneumonia type–specific protein biomarkers and autoantibodies
Source: JCI Insight. 2026 Jun 8;11(11):e203056. doi: 10.1172/jci.insight.203056 (PMC13313542; doi:10.1172/jci.insight.203056)
Supplement: Supplemental table 3 [file jciinsight-11-203056-s254.xlsx]

## Sheet: BALF_ORA_Reactome
	ID	Description	GeneRatio	BgRatio	pvalue	p.adjust	qvalue	geneID	Count
B2	R-HSA-70263	Gluconeogenesis	May-41	17/1662	3.55e-05	0.00542485	0.00509454	GPI,PGAM1,PGK1,ALDOC,TPI1	5
B2	R-HSA-70326	Glucose metabolism	May-41	29/1662	0.000546562	0.0294808	0.0276858	GPI,PGAM1,PGK1,ALDOC,TPI1	5
B2	R-HSA-70171	Glycolysis	May-41	22/1662	0.000137722	0.0140477	0.0131924	GPI,PGAM1,PGK1,ALDOC,TPI1	5
B2	R-HSA-168249	Innate Immune System	22/41	468/1662	0.000439309	0.0294808	0.0276858	RNASE3,SERPINB1,PNP,MMP9,PYGL,MPO,GDI2,RNASET2,IQGAP1,LCN2,AZU1,CAPN1,GPI,CAP1,MUC5B,PGAM1,MYH9,CHI3L1,ALDOC,PTPN6,LTF,HSPA1A	22
B2	R-HSA-71387	Metabolism of carbohydrates	Aug-41	81/1662	0.000578055	0.0294808	0.0276858	PYGL,PGD,GPI,TKT,PGAM1,PGK1,ALDOC,TPI1	8
B2	R-HSA-6798695	Neutrophil degranulation	20/41	302/1662	5.73e-06	0.00175191	0.00164524	RNASE3,SERPINB1,PNP,MMP9,PYGL,MPO,GDI2,RNASET2,IQGAP1,LCN2,AZU1,CAPN1,GPI,CAP1,PGAM1,CHI3L1,ALDOC,PTPN6,LTF,HSPA1A	20
B4	R-HSA-6803157	Antimicrobial peptides	Jun-58	28/1662	0.000288559	0.0205519	0.0193989	CTSG,ELANE,PGLYRP1,PRTN3,S100A8,S100A9	6
B4	R-HSA-3928662	EPHB-mediated forward signaling	Jun-58	17/1662	1.28e-05	0.00582039	0.00549385	ACTR3,RHOA,ARPC4,ARPC2,ARPC1B,ARPC5	6
B4	R-HSA-2682334	EPH-Ephrin signaling	Jul-58	34/1662	0.0001126	0.0128083	0.0120897	MYH11,ACTR3,RHOA,ARPC4,ARPC2,ARPC1B,ARPC5	7
B4	R-HSA-168249	Innate Immune System	29/58	468/1662	0.000277525	0.0205519	0.0193989	S100A12,CTSG,RNASE2,ELANE,PGLYRP1,FCN1,CEACAM8,PRTN3,ITGAM,ACTR3,ARG1,OLFM4,RAC2,PSMB8,ITGB2,RHOA,MAPK14,ARPC4,PGM1,ARPC2,BIN2,ARPC1B,LAMTOR3,ARPC5,S100A8,ALDOA,S100P,PKM,S100A9	29
B4	R-HSA-9658195	Leishmania infection	Aug-58	60/1662	0.000833083	0.0306221	0.0289041	CTSG,ACTR3,PRKAR1A,MAPK14,ARPC4,ARPC2,ARPC1B,ARPC5	8
B4	R-HSA-6798695	Neutrophil degranulation	23/58	302/1662	7.72e-05	0.0117128	0.0110557	S100A12,CTSG,RNASE2,ELANE,PGLYRP1,FCN1,CEACAM8,PRTN3,ITGAM,ARG1,OLFM4,ITGB2,RHOA,MAPK14,PGM1,BIN2,LAMTOR3,ARPC5,S100A8,ALDOA,S100P,PKM,S100A9	23
B4	R-HSA-9824443	Parasitic Infection Pathways	Aug-58	60/1662	0.000833083	0.0306221	0.0289041	CTSG,ACTR3,PRKAR1A,MAPK14,ARPC4,ARPC2,ARPC1B,ARPC5	8
B4	R-HSA-195258	RHO GTPase Effectors	Dec-58	93/1662	4.88e-05	0.0110998	0.0104771	MYH11,ACTR3,RAC2,RHOA,MAPK14,ARPC4,ARPC2,RCC2,ARPC1B,ARPC5,S100A8,S100A9	12
B4	R-HSA-5668599	RHO GTPases Activate NADPH Oxidases	Apr-58	13/1662	0.000755576	0.0306221	0.0289041	RAC2,MAPK14,S100A8,S100A9	4
B4	R-HSA-5663213	RHO GTPases Activate WASPs and WAVEs	May-58	20/1662	0.00045136	0.0228187	0.0215386	ACTR3,ARPC4,ARPC2,ARPC1B,ARPC5	5
B4	R-HSA-194315	Signaling by Rho GTPases	16/58	185/1662	0.000339085	0.0205519	0.0193989	MYH11,ACTR3,SPTBN1,RAC2,ARHGAP30,RHOA,MAPK14,ARPC4,LMNB1,ARPC2,RCC2,ARPC1B,ARPC5,S100A8,VIM,S100A9	16
B4	R-HSA-9716542	Signaling by Rho GTPases, Miro GTPases and RHOBTB3	16/58	186/1662	0.000361352	0.0205519	0.0193989	MYH11,ACTR3,SPTBN1,RAC2,ARHGAP30,RHOA,MAPK14,ARPC4,LMNB1,ARPC2,RCC2,ARPC1B,ARPC5,S100A8,VIM,S100A9	16
B4	R-HSA-166016	Toll Like Receptor 4 (TLR4) Cascade	Jun-58	34/1662	0.000874916	0.0306221	0.0289041	S100A12,ITGAM,ITGB2,MAPK14,S100A8,S100A9	6
B8	R-HSA-977225	Amyloid fiber formation	Apr-37	18/1662	0.000509737	0.00339086	0.00251952	TTR,APOE,APOA1,B2M	4
B8	R-HSA-2173782	Binding and Uptake of Ligands by Scavenger Receptors	May-37	29/1662	0.000333818	0.0025604	0.00190246	AMBP,APOE,APOL1,APOA1,ALB	5
B8	R-HSA-166658	Complement cascade	Aug-37	43/1662	2.27e-06	3.86e-05	2.87e-05	F2,CFI,C1S,VTN,C9,CFB,SERPING1,C4B	8
B8	R-HSA-140877	Formation of Fibrin Clot (Clotting Cascade)	May-37	23/1662	0.000104263	0.00106348	0.000790201	F12,F2,SERPING1,SERPINC1,A2M	5
B8	R-HSA-109582	Hemostasis	19/37	183/1662	7.68e-10	2.94e-08	2.18e-08	F12,HRG,CLEC3B,F2,AHSG,ITIH4,SERPINF2,PLG,APOA1,ORM2,FN1,A1BG,ORM1,SERPING1,APOH,ECM1,SERPINC1,ALB,A2M	19
B8	R-HSA-140837	Intrinsic Pathway of Fibrin Clot Formation	May-37	13/1662	4.69e-06	7.18e-05	5.33e-05	F12,F2,SERPING1,SERPINC1,A2M	5
B8	R-HSA-6806667	Metabolism of fat-soluble vitamins	Apr-37	18/1662	0.000509737	0.00339086	0.00251952	APOA2,TTR,APOE,APOA1	4
B8	R-HSA-8963898	Plasma lipoprotein assembly	May-37	10/1662	9.64e-07	1.84e-05	1.37e-05	APOA2,APOC1,APOE,APOA1,A2M	5
B8	R-HSA-174824	Plasma lipoprotein assembly, remodeling, and clearance	Jun-37	24/1662	8.06e-06	0.000112083	8.33e-05	APOA2,APOC1,APOE,APOA1,ALB,A2M	6
B8	R-HSA-8963899	Plasma lipoprotein remodeling	Apr-37	11/1662	6.15e-05	0.000784063	0.000582585	APOA2,APOE,APOA1,ALB	4
B8	R-HSA-76002	Platelet activation, signaling and aggregation	17/37	106/1662	7.43e-12	3.79e-10	2.81e-10	HRG,CLEC3B,F2,AHSG,ITIH4,SERPINF2,PLG,APOA1,ORM2,FN1,A1BG,ORM1,SERPING1,APOH,ECM1,ALB,A2M	17
B8	R-HSA-114608	Platelet degranulation	16/37	73/1662	2.24e-13	2.16e-11	1.6e-11	HRG,CLEC3B,AHSG,ITIH4,SERPINF2,PLG,APOA1,ORM2,FN1,A1BG,ORM1,SERPING1,APOH,ECM1,ALB,A2M	16
B8	R-HSA-8957275	Post-translational protein phosphorylation	Oct-37	53/1662	8.23e-08	2.1e-06	1.56e-06	APOA2,AHSG,APOE,APOL1,APOA1,FN1,ITIH2,SERPINC1,ALB,C4B	10
B8	R-HSA-977606	Regulation of Complement cascade	Aug-37	36/1662	5.29e-07	1.16e-05	8.59e-06	F2,CFI,C1S,VTN,C9,CFB,SERPING1,C4B	8
B8	R-HSA-381426	Regulation of Insulin-like Growth Factor (IGF) transport and uptake by Insulin-like Growth Factor Binding Proteins (IGFBPs)	Dec-37	62/1662	2.2e-09	6.74e-08	5.01e-08	APOA2,F2,AHSG,APOE,APOL1,PLG,APOA1,FN1,ITIH2,SERPINC1,ALB,C4B	12
B8	R-HSA-76005	Response to elevated platelet cytosolic Ca2+	16/37	74/1662	2.82e-13	2.16e-11	1.6e-11	HRG,CLEC3B,AHSG,ITIH4,SERPINF2,PLG,APOA1,ORM2,FN1,A1BG,ORM1,SERPING1,APOH,ECM1,ALB,A2M	16
B8	R-HSA-975634	Retinoid metabolism and transport	Apr-37	18/1662	0.000509737	0.00339086	0.00251952	APOA2,TTR,APOE,APOA1	4
B8	R-HSA-2168880	Scavenging of heme from plasma	Apr-37	12/1662	9.08e-05	0.00106348	0.000790201	AMBP,APOL1,APOA1,ALB	4
B8	R-HSA-2187338	Visual phototransduction	Apr-37	22/1662	0.00114299	0.00647695	0.00481259	APOA2,TTR,APOE,APOA1	4
B9	R-HSA-5628897	TP53 Regulates Metabolic Genes	45441	23/1662	3.06e-05	0.0110029	0.0108421	PRDX5,YWHAG,YWHAQ,TXN,PRDX1	5
B6	R-HSA-163200	Respiratory electron transport, ATP synthesis by chemiosmotic coupling, and heat production by uncoupling proteins.	3/14	20/1666	0.000495627	0.0245335	0.0239988	UQCRB, NDUFA8, COX5A	3
B6	R-HSA-611105	Respiratory electron transport	3/14	20/1666	0.000495627	0.0245335	0.0239988	UQCRB, NDUFA8, COX5A	3
