# Supplementary material for: Longitudinal clinical proteomics reveals pneumonia type–specific protein biomarkers and autoantibodies
Source: JCI Insight. 2026 Jun 8;11(11):e203056. doi: 10.1172/jci.insight.203056 (PMC13313542; doi:10.1172/jci.insight.203056)
Supplement: Supplemental table 4 [file jciinsight-11-203056-s255.xlsx]

## Sheet: Plasma_protein_modules_hCocena
Protein	Module
PSMD4	S1
IGHV3-11	S1
NAP1L1	S1
P01716	S1
PSMA7	S1
IGKV3D-20	S1
BROX	S1
P01625	S1
ANK1	S1
PPP2CA	S1
MPST	S1
ITGA2B	S1
RAC1	S1
IGHG2	S1
PSMB7	S1
P06889	S2
IGKV2-24	S2
IGLV1-36	S2
SDC1	S2
IGKV1-17	S2
IGLV3-10	S2
IGLV2-11	S2
IGLV1-40	S2
P01780	S2
P01612	S2
IGLV3-25	S2
IGKV3-7	S2
IGHV2-26	S2
P04431	S2
FAM153A	S2
IGKV4-1	S2
IGHV3-15	S2
P04206	S2
IGKV1-16	S2
P01708	S2
IGKV6D-21	S2
IGKV1-5	S2
IGHG4	S2
IGKV2-40	S2
IGKC 2	S2
P01620	S2
LYZ	S2
P01619	S2
IGKV1D-33	S2
IGLV3-19	S2
IGLV6-57	S2
COPS3	S2
IGKC 1	S2
IGHV3OR16-9	S2
IGLV1-47	S2
P01596	S2
P01717	S2
P04430	S2
IGKV2D-29	S2
IGKV2D-28	S2
P01598	S2
IGHG1 2	S2
IGHG3	S2
P01594	S2
P01611	S2
IGHV3OR16-12	S2
IGHV3-49	S2
IGHV5-51	S2
P01622	S2
IGHV1-46	S2
GP1BA	S2
P01609	S2
IGLL5	S2
CNDP1	S3
APOF	S3
APOC4	S3
IGFALS	S3
PON1	S3
ITIH2	S3
ITIH1	S3
APOA2	S3
KLKB1	S3
C5	S3
BTD	S3
SAA2-SAA4	S3
APOH	S3
APOA1	S3
SERPIND1	S3
TTR	S3
PLG	S3
APOC4-APOC2	S3
CLU	S3
SERPINC1	S3
F2	S3
P01763	S4
IGHV3-73	S4
P01616	S4
IGKV2-30	S4
PCMT1	S4
P80748	S4
KRT77	S4
IGLV7-43	S4
P09496-2	S4
IGHV3-72	S4
IGHV4-34	S4
NSFL1C	S4
IGHG1	S4
IGKV3-11	S4
CAST	S4
P01765	S4
TUBB8	S4
EZR	S4
IGHG1 1	S4
SAA2	S5
SAA1	S5
CPN1	S5
F10	S5
SERPINA3 1	S5
HNRNPK	S5
F9	S5
ORM2	S5
CFHR4	S5
ORM1	S5
C9	S5
CPN2	S5
CFB	S5
FCN3	S5
APCS	S5
C2	S5
C4A	S5
C4BPB	S5
C4BPA	S5
GPX3	S5
PROS1	S5
CPB2	S5
ALB	S5
LGALS3BP	S5
C3	S5
GC 1	S5
ITIH4	S5
CFI	S5
ITIH3	S5
C8B 1	S5
SERPINA10	S5
C4B	S5
TF	S5
SERPING1	S5
CFH 1	S5
C8A	S5
FLNA	S6
P01608	S6
TAGLN2	S6
S100A8	S6
PPIA	S6
TPM4	S6
P01607	S6
TMSB4X	S6
VCL	S6
ACTN1	S6
TPM3	S6
RAP1B	S6
CALM1	S6
FERMT3	S6
PPBP	S6
ACTC1	S6
ACTG1	S6
SH3BGRL3	S6
CAP1	S6
ACTB	S6
EIF5A	S7
CP	S7
VIM	S7
EEF1A1	S7
HSPA9	S7
HSPA8	S7
RPS5	S7
HNRNPA2B1	S7
HNRNPL	S7
RPS3A	S7
KRT18	S7
PA2G4	S7
CCT8	S7
HNRNPA1	S7
NPM1	S7
DHX9	S7
TKT	S7
RPLP1	S7
P01721	S7
KPNA2	S7
HNRNPU	S7
HSPD1	S7
S100A6	S7
PRDX1	S7
PHB	S7
ADD2	S7
FSCN1	S7
CALU	S7
PCBP1	S7
GANAB	S7
HPRT1	S7
FN3K	S7
