# Supplementary material for: Longitudinal clinical proteomics reveals pneumonia type–specific protein biomarkers and autoantibodies
Source: JCI Insight. 2026 Jun 8;11(11):e203056. doi: 10.1172/jci.insight.203056 (PMC13313542; doi:10.1172/jci.insight.203056)
Supplement: Supplemental table 5 [file jciinsight-11-203056-s256.xlsx]

## Sheet: Plasma_protein_modules_ORA_Reac
	ID	Description	GeneRatio	BgRatio	pvalue	p.adjust	qvalue	geneID	Count
S1	R-HSA-1280218	Adaptive Immune System	2024-05-08	63/455	0.00176192	0.0116438	0.00505528	PSMD4,PSMA7,PPP2CA,RAC1,PSMB7	5
S1	R-HSA-422475	Axon guidance	2024-06-08	58/455	7.71e-05	0.0028316	0.00122937	PSMD4,PSMA7,ANK1,ITGA2B,RAC1,PSMB7	6
S1	R-HSA-3858494	Beta-catenin independent WNT signaling	2024-04-08	24/455	0.000365257	0.00552182	0.00239735	PSMD4,PSMA7,RAC1,PSMB7	4
S1	R-HSA-1640170	Cell Cycle	2024-04-08	46/455	0.00475909	0.0116484	0.00505728	PSMD4,PSMA7,PPP2CA,PSMB7	4
S1	R-HSA-69620	Cell Cycle Checkpoints	2024-04-08	29/455	0.000786874	0.00919212	0.00399084	PSMD4,PSMA7,PPP2CA,PSMB7	4
S1	R-HSA-69278	Cell Cycle, Mitotic	2024-04-08	41/455	0.00306739	0.0116438	0.00505528	PSMD4,PSMA7,PPP2CA,PSMB7	4
S1	R-HSA-195253	Degradation of beta-catenin by the destruction complex	2024-04-08	24/455	0.000365257	0.00552182	0.00239735	PSMD4,PSMA7,PPP2CA,PSMB7	4
S1	R-HSA-1266738	Developmental Biology	2024-06-08	68/455	0.000199831	0.00551647	0.00239502	PSMD4,PSMA7,ANK1,ITGA2B,RAC1,PSMB7	6
S1	R-HSA-1643685	Disease	2024-06-08	136/455	0.0104496	0.0198929	0.00863669	PSMD4,PSMA7,PPP2CA,ITGA2B,RAC1,PSMB7	6
S1	R-HSA-5663202	Diseases of signal transduction by growth factor receptors and second messengers	2024-06-08	49/455	2.77e-05	0.00156161	0.000677986	PSMD4,PSMA7,PPP2CA,ITGA2B,RAC1,PSMB7	6
S1	R-HSA-2454202	Fc epsilon receptor (FCERI) signaling	2024-04-08	25/455	0.000431646	0.00616295	0.0026757	PSMD4,PSMA7,RAC1,PSMB7	4
S1	R-HSA-69206	G1/S Transition	2024-04-08	24/455	0.000365257	0.00552182	0.00239735	PSMD4,PSMA7,PPP2CA,PSMB7	4
S1	R-HSA-69275	G2/M Transition	2024-04-08	38/455	0.00228684	0.0116438	0.00505528	PSMD4,PSMA7,PPP2CA,PSMB7	4
S1	R-HSA-74160	Gene expression (Transcription)	2024-05-08	56/455	0.000999612	0.00977648	0.00424455	PSMD4,PSMA7,PPP2CA,ITGA2B,PSMB7	5
S1	R-HSA-212436	Generic Transcription Pathway	2024-05-08	53/455	0.000764815	0.00919212	0.00399084	PSMD4,PSMA7,PPP2CA,ITGA2B,PSMB7	5
S1	R-HSA-162906	HIV Infection	2024-04-08	30/455	0.000901232	0.00926467	0.00402234	PSMD4,PSMA7,RAC1,PSMB7	4
S1	R-HSA-162909	Host Interactions of HIV factors	2024-04-08	30/455	0.000901232	0.00926467	0.00402234	PSMD4,PSMA7,RAC1,PSMB7	4
S1	R-HSA-9006925	Intracellular signaling by second messengers	2024-05-08	28/455	3.04e-05	0.00156161	0.000677986	PSMD4,PSMA7,PPP2CA,RAC1,PSMB7	5
S1	R-HSA-68886	M Phase	2024-04-08	38/455	0.00228684	0.0116438	0.00505528	PSMD4,PSMA7,PPP2CA,PSMB7	4
S1	R-HSA-5683057	MAPK family signaling cascades	2024-06-08	44/455	1.43e-05	0.00156161	0.000677986	PSMD4,PSMA7,PPP2CA,ITGA2B,RAC1,PSMB7	6
S1	R-HSA-5684996	MAPK1/MAPK3 signaling	2024-05-08	41/455	0.000214648	0.00551647	0.00239502	PSMD4,PSMA7,PPP2CA,ITGA2B,PSMB7	5
S1	R-HSA-5687128	MAPK6/MAPK4 signaling	2024-04-08	24/455	0.000365257	0.00552182	0.00239735	PSMD4,PSMA7,RAC1,PSMB7	4
S1	R-HSA-71291	Metabolism of amino acids and derivatives	2024-04-08	34/455	0.00148042	0.0116438	0.00505528	PSMD4,PSMA7,MPST,PSMB7	4
S1	R-HSA-8953854	Metabolism of RNA	2024-04-08	42/455	0.00336478	0.0116438	0.00505528	PSMD4,PSMA7,PPP2CA,PSMB7	4
S1	R-HSA-68882	Mitotic Anaphase	2024-04-08	32/455	0.00116514	0.0103256	0.00448294	PSMD4,PSMA7,PPP2CA,PSMB7	4
S1	R-HSA-453279	Mitotic G1 phase and G1/S transition	2024-04-08	24/455	0.000365257	0.00552182	0.00239735	PSMD4,PSMA7,PPP2CA,PSMB7	4
S1	R-HSA-453274	Mitotic G2-G2/M phases	2024-04-08	38/455	0.00228684	0.0116438	0.00505528	PSMD4,PSMA7,PPP2CA,PSMB7	4
S1	R-HSA-2555396	Mitotic Metaphase and Anaphase	2024-04-08	32/455	0.00116514	0.0103256	0.00448294	PSMD4,PSMA7,PPP2CA,PSMB7	4
S1	R-HSA-9675108	Nervous system development	2024-06-08	58/455	7.71e-05	0.0028316	0.00122937	PSMD4,PSMA7,ANK1,ITGA2B,RAC1,PSMB7	6
S1	R-HSA-4086400	PCP/CE pathway	2024-04-08	23/455	0.000306622	0.00552182	0.00239735	PSMD4,PSMA7,RAC1,PSMB7	4
S1	R-HSA-1257604	PIP3 activates AKT signaling	2024-05-08	26/455	2.06e-05	0.00156161	0.000677986	PSMD4,PSMA7,PPP2CA,RAC1,PSMB7	5
S1	R-HSA-5673001	RAF/MAP kinase cascade	2024-05-08	41/455	0.000214648	0.00551647	0.00239502	PSMD4,PSMA7,PPP2CA,ITGA2B,PSMB7	5
S1	R-HSA-73857	RNA Polymerase II Transcription	2024-05-08	53/455	0.000764815	0.00919212	0.00399084	PSMD4,PSMA7,PPP2CA,ITGA2B,PSMB7	5
S1	R-HSA-2467813	Separation of Sister Chromatids	2024-04-08	30/455	0.000901232	0.00926467	0.00402234	PSMD4,PSMA7,PPP2CA,PSMB7	4
S1	R-HSA-162582	Signal Transduction	2024-06-08	119/455	0.00501819	0.0118016	0.00512375	PSMD4,PSMA7,PPP2CA,ITGA2B,RAC1,PSMB7	6
S1	R-HSA-449147	Signaling by Interleukins	2024-04-08	59/455	0.0120115	0.0222082	0.00964191	PSMD4,PSMA7,PPP2CA,PSMB7	4
S1	R-HSA-376176	Signaling by ROBO receptors	2024-04-08	31/455	0.0010271	0.00977648	0.00424455	PSMD4,PSMA7,RAC1,PSMB7	4
S1	R-HSA-195721	Signaling by WNT	2024-05-08	28/455	3.04e-05	0.00156161	0.000677986	PSMD4,PSMA7,PPP2CA,RAC1,PSMB7	5
S1	R-HSA-201681	TCF dependent signaling in response to WNT	2024-04-08	24/455	0.000365257	0.00552182	0.00239735	PSMD4,PSMA7,PPP2CA,PSMB7	4
S1	R-HSA-8878171	Transcriptional regulation by RUNX1	2024-04-08	27/455	0.000590089	0.00798173	0.00346534	PSMD4,PSMA7,ITGA2B,PSMB7	4
S1	R-HSA-9824446	Viral Infection Pathways	2024-04-08	66/455	0.0180091	0.0319196	0.0138582	PSMD4,PSMA7,RAC1,PSMB7	4
S3	R-HSA-381426	Regulation of Insulin-like Growth Factor (IGF) transport and uptake by Insulin-like Growth Factor Binding Proteins (IGFBPs)	2024-08-17	41/455	2.94e-05	0.00223164	0.00160728	IGFALS,ITIH2,APOA2,APOA1,SERPIND1,PLG,SERPINC1,F2	8
S5	R-HSA-174577	Activation of C3 and C5	2024-05-31	7/455	2.03e-05	0.000657538	0.000549435	CFB,C2,C4A,C3,C4B	5
S5	R-HSA-166658	Complement cascade	17/31	43/455	1.54e-11	7.49e-10	6.26e-10	CPN1,CFHR4,C9,CPN2,CFB,FCN3,C2,C4A,C4BPB,C4BPA,PROS1,CPB2,C3,CFI,C4B,SERPING1,C8A	17
S5	R-HSA-166663	Initial triggering of complement	Jun-31	18/455	0.000635751	0.015417	0.0128823	CFB,FCN3,C2,C4A,C3,C4B	6
S5	R-HSA-168249	Innate Immune System	20/31	170/455	0.001392	0.0270049	0.0225651	SAA1,CPN1,ORM2,CFHR4,ORM1,C9,CPN2,CFB,FCN3,C2,C4A,C4BPB,C4BPA,PROS1,CPB2,C3,CFI,C4B,SERPING1,C8A	20
S5	R-HSA-977606	Regulation of Complement cascade	16/31	36/455	9.13e-12	7.49e-10	6.26e-10	CPN1,CFHR4,C9,CPN2,CFB,C2,C4A,C4BPB,C4BPA,PROS1,CPB2,C3,CFI,C4B,SERPING1,C8A	16
S6	R-HSA-446728	Cell junction organization	2024-04-17	7/455	4.41e-05	0.000794048	0.000546713	FLNA,ACTN1,ACTG1,ACTB	4
S6	R-HSA-1500931	Cell-Cell communication	2024-04-17	8/455	8.61e-05	0.000794048	0.000546713	FLNA,ACTN1,ACTG1,ACTB	4
S6	R-HSA-446353	Cell-extracellular matrix interactions	2024-04-17	6/455	1.93e-05	0.000439139	0.000302353	FLNA,ACTN1,ACTG1,ACTB	4
S6	R-HSA-5663202	Diseases of signal transduction by growth factor receptors and second messengers	2024-07-17	49/455	0.000926479	0.00669592	0.00461023	TPM4,VCL,TPM3,RAP1B,CALM1,ACTG1,ACTB	7
S6	R-HSA-109582	Hemostasis	2024-12-17	101/455	1.86e-05	0.000439139	0.000302353	FLNA,TAGLN2,PPIA,TMSB4X,VCL,ACTN1,RAP1B,CALM1,FERMT3,PPBP,CAP1,ACTB	12
S6	R-HSA-5674135	MAP2K and MAPK activation	2024-04-17	14/455	0.00106958	0.00708594	0.00487877	VCL,RAP1B,ACTG1,ACTB	4
S6	R-HSA-397014	Muscle contraction	2024-05-17	14/455	6.36e-05	0.000794048	0.000546713	TPM4,VCL,TPM3,CALM1,ACTC1	5
S6	R-HSA-6802957	Oncogenic MAPK signaling	2024-05-17	15/455	9.33e-05	0.000794048	0.000546713	VCL,RAP1B,CALM1,ACTG1,ACTB	5
S6	R-HSA-6802955	Paradoxical activation of RAF signaling by kinase inactive BRAF	2024-05-17	15/455	9.33e-05	0.000794048	0.000546713	VCL,RAP1B,CALM1,ACTG1,ACTB	5
S6	R-HSA-76002	Platelet activation, signaling and aggregation	2024-11-17	67/455	1.98e-06	0.00031458	0.000216592	FLNA,TAGLN2,PPIA,TMSB4X,VCL,ACTN1,RAP1B,CALM1,FERMT3,PPBP,CAP1	11
S6	R-HSA-114608	Platelet degranulation	2024-10-17	60/455	7.25e-06	0.000379801	0.000261498	FLNA,TAGLN2,PPIA,TMSB4X,VCL,ACTN1,CALM1,FERMT3,PPBP,CAP1	10
S6	R-HSA-76005	Response to elevated platelet cytosolic Ca2+	2024-10-17	60/455	7.25e-06	0.000379801	0.000261498	FLNA,TAGLN2,PPIA,TMSB4X,VCL,ACTN1,CALM1,FERMT3,PPBP,CAP1	10
S6	R-HSA-9012999	RHO GTPase cycle	2024-06-17	24/455	9.49e-05	0.000794048	0.000546713	TPM4,ACTN1,TPM3,ACTC1,ACTG1,ACTB	6
S6	R-HSA-195258	RHO GTPase Effectors	2024-05-17	30/455	0.00313649	0.0174383	0.0120065	FLNA,S100A8,CALM1,ACTG1,ACTB	5
S6	R-HSA-162582	Signal Transduction	2024-12-17	119/455	0.000117053	0.000930572	0.000640711	FLNA,S100A8,TPM4,VCL,ACTN1,TPM3,RAP1B,CALM1,PPBP,ACTC1,ACTG1,ACTB	12
S6	R-HSA-6802952	Signaling by BRAF and RAF1 fusions	2024-05-17	15/455	9.33e-05	0.000794048	0.000546713	VCL,RAP1B,CALM1,ACTG1,ACTB	5
S6	R-HSA-6802948	Signaling by high-kinase activity BRAF mutants	2024-04-17	14/455	0.00106958	0.00708594	0.00487877	VCL,RAP1B,ACTG1,ACTB	4
S6	R-HSA-6802946	Signaling by moderate kinase activity BRAF mutants	2024-05-17	15/455	9.33e-05	0.000794048	0.000546713	VCL,RAP1B,CALM1,ACTG1,ACTB	5
S6	R-HSA-9656223	Signaling by RAF1 mutants	2024-05-17	14/455	6.36e-05	0.000794048	0.000546713	VCL,RAP1B,CALM1,ACTG1,ACTB	5
S6	R-HSA-6802949	Signaling by RAS mutants	2024-05-17	15/455	9.33e-05	0.000794048	0.000546713	VCL,RAP1B,CALM1,ACTG1,ACTB	5
S6	R-HSA-194315	Signaling by Rho GTPases	2024-09-17	49/455	1.19e-05	0.000379801	0.000261498	FLNA,S100A8,TPM4,ACTN1,TPM3,CALM1,ACTC1,ACTG1,ACTB	9
S6	R-HSA-9716542	Signaling by Rho GTPases, Miro GTPases and RHOBTB3	2024-09-17	49/455	1.19e-05	0.000379801	0.000261498	FLNA,S100A8,TPM4,ACTN1,TPM3,CALM1,ACTC1,ACTG1,ACTB	9
S6	R-HSA-9649948	Signaling downstream of RAS mutants	2024-05-17	15/455	9.33e-05	0.000794048	0.000546713	VCL,RAP1B,CALM1,ACTG1,ACTB	5
S6	R-HSA-445355	Smooth Muscle Contraction	2024-04-17	8/455	8.61e-05	0.000794048	0.000546713	TPM4,VCL,TPM3,CALM1	4
S7	R-HSA-156842	Eukaryotic Translation Elongation	2024-04-29	7/455	0.000411686	0.00695292	0.0055373	EEF1A1,RPS5,RPS3A,RPLP1	4
S7	R-HSA-168255	Influenza Infection	2024-04-29	11/455	0.00323798	0.0213988	0.017042	RPS5,RPS3A,RPLP1,KPNA2	4
S7	R-HSA-8953854	Metabolism of RNA	2024-10-29	42/455	8.45e-05	0.00214128	0.00170531	HSPA8,RPS5,HNRNPA2B1,HNRNPL,RPS3A,HNRNPA1,DHX9,RPLP1,HNRNPU,PCBP1	10
S7	R-HSA-72172	mRNA Splicing	2024-07-29	8/455	1.56e-08	7.92e-07	6.31e-07	HSPA8,HNRNPA2B1,HNRNPL,HNRNPA1,DHX9,HNRNPU,PCBP1	7
S7	R-HSA-72163	mRNA Splicing - Major Pathway	2024-07-29	8/455	1.56e-08	7.92e-07	6.31e-07	HSPA8,HNRNPA2B1,HNRNPL,HNRNPA1,DHX9,HNRNPU,PCBP1	7
S7	R-HSA-156902	Peptide chain elongation	2024-04-29	7/455	0.000411686	0.00695292	0.0055373	EEF1A1,RPS5,RPS3A,RPLP1	4
S7	R-HSA-72203	Processing of Capped Intron-Containing Pre-mRNA	2024-07-29	8/455	1.56e-08	7.92e-07	6.31e-07	HSPA8,HNRNPA2B1,HNRNPL,HNRNPA1,DHX9,HNRNPU,PCBP1	7
S7	R-HSA-9679506	SARS-CoV Infections	2024-07-29	32/455	0.00225416	0.0155742	0.0124033	EEF1A1,RPS5,RPS3A,HNRNPA1,NPM1,KPNA2,GANAB	7
S7	R-HSA-9678108	SARS-CoV-1 Infection	2024-07-29	19/455	6.05e-05	0.00195764	0.00155907	EEF1A1,RPS5,RPS3A,HNRNPA1,NPM1,KPNA2,GANAB	7
S7	R-HSA-9735869	SARS-CoV-1 modulates host translation machinery	2024-04-29	5/455	6.44e-05	0.00195764	0.00155907	EEF1A1,RPS5,RPS3A,HNRNPA1	4
S7	R-HSA-9692914	SARS-CoV-1-host interactions	2024-06-29	17/455	0.000300188	0.00651837	0.00519122	EEF1A1,RPS5,RPS3A,HNRNPA1,NPM1,KPNA2	6
S7	R-HSA-72766	Translation	2024-04-29	9/455	0.0013536	0.0155274	0.012366	EEF1A1,RPS5,RPS3A,RPLP1	4
