# Supplementary material for: Longitudinal clinical proteomics reveals pneumonia type–specific protein biomarkers and autoantibodies
Source: JCI Insight. 2026 Jun 8;11(11):e203056. doi: 10.1172/jci.insight.203056 (PMC13313542; doi:10.1172/jci.insight.203056)
Supplement: Supplemental table 6 [file jciinsight-11-203056-s257.xlsx]

## Sheet: Stephenson_B_cells_Res_05_RNA_m
gene	avg_log2FC	pct.1	pct.2	p_val	p_val_adj	cluster
TCL1A	0.580105	0.668	0.307	0	0	Immature B cells
CXCR4	0.474001	0.901	0.639	0	0	Immature B cells
FCER2	0.433926	0.636	0.375	0	0	Immature B cells
CD69	0.417764	0.824	0.588	0	0	Immature B cells
BTG1	0.381524	0.987	0.871	0	0	Immature B cells
DUSP1	0.370024	0.897	0.705	0	0	Immature B cells
IL4R	0.339121	0.426	0.231	0	0	Immature B cells
LINC00926	0.329822	0.76	0.54	0	0	Immature B cells
FOS	0.329262	0.832	0.685	0	0	Immature B cells
TSC22D3	0.32788	0.962	0.823	0	0	Immature B cells
BACH2	0.310695	0.47	0.283	0	0	Immature B cells
LAPTM5	0.306412	0.983	0.874	0	0	Immature B cells
TUBA1A	0.303342	0.66	0.502	0	0	Immature B cells
HVCN1	0.295457	0.626	0.446	0	0	Immature B cells
CD37	0.294896	0.999	0.942	0	0	Immature B cells
ZFP36L1	0.292705	0.72	0.558	0	0	Immature B cells
FOXP1	0.290092	0.696	0.51	0	0	Immature B cells
TXNIP	0.288946	0.978	0.917	0	0	Immature B cells
HLA-DRA	0.281617	0.999	0.904	0	0	Immature B cells
CALHM6	0.280971	0.505	0.359	0	0	Immature B cells
AFF3	0.279797	0.612	0.434	0	0	Immature B cells
CD83	0.27841	0.631	0.462	2.43473e-289	6.02278e-285	Immature B cells
CCR7	0.276464	0.365	0.214	0	0	Immature B cells
KLF2	0.275976	0.74	0.673	0	0	Immature B cells
IGHD	0.275005	0.464	0.292	1.08229e-287	2.67726e-283	Immature B cells
VPREB3	0.27495	0.501	0.343	6.5803e-301	1.62777e-296	Immature B cells
ZFP36L2	0.274845	0.763	0.657	0	0	Immature B cells
HLA-DRB1	0.271702	0.997	0.926	0	0	Immature B cells
STAG3	0.26939	0.264	0.146	5.20725e-269	1.28812e-264	Immature B cells
JUNB	0.267245	0.875	0.791	0	0	Immature B cells
LTB	0.265545	0.888	0.67	0	0	Immature B cells
JUN	0.262538	0.896	0.837	0	0	Immature B cells
YBX3	0.258801	0.358	0.277	0	0	Immature B cells
PNRC1	0.258726	0.901	0.814	0	0	Immature B cells
IRF8	0.255274	0.558	0.422	0	0	Immature B cells
HLA-DQB1	0.255115	0.92	0.81	0	0	Immature B cells
C1orf162	0.254436	0.371	0.232	0	0	Immature B cells
FCRL1	0.250401	0.511	0.368	3.96783e-288	9.81523e-284	Immature B cells
CCND3	0.250281	0.573	0.486	0	0	Immature B cells
CD82	0.526046	0.64	0.29	0	0	Memory B cells
LINC01781	0.474759	0.344	0.119	0	0	Memory B cells
CRIP1	0.464319	0.723	0.472	0	0	Memory B cells
AIM2	0.454772	0.396	0.132	0	0	Memory B cells
COTL1	0.426476	0.677	0.47	0	0	Memory B cells
GPR183	0.41163	0.442	0.201	0	0	Memory B cells
CAPG	0.400946	0.538	0.289	0	0	Memory B cells
TNFRSF13B	0.399087	0.508	0.29	0	0	Memory B cells
ACP5	0.381822	0.433	0.238	0	0	Memory B cells
S100A4	0.364169	0.586	0.417	0	0	Memory B cells
MS4A1	0.363105	0.98	0.728	0	0	Memory B cells
S100A6	0.356778	0.77	0.579	0	0	Memory B cells
PLEK	0.355143	0.494	0.305	0	0	Memory B cells
BLK	0.352432	0.683	0.433	0	0	Memory B cells
CIB1	0.350213	0.654	0.507	0	0	Memory B cells
SCIMP	0.344558	0.371	0.144	0	0	Memory B cells
BANK1	0.344192	0.886	0.632	0	0	Memory B cells
LTB	0.3274	0.887	0.694	0	0	Memory B cells
SPIB	0.323413	0.481	0.26	0	0	Memory B cells
CLECL1	0.317832	0.308	0.135	0	0	Memory B cells
CCDC50	0.316934	0.504	0.352	0	0	Memory B cells
HLA-DPB1	0.287085	0.989	0.871	0	0	Memory B cells
IGHG2	0.282142	0.366	0.183	0	0	Memory B cells
MARCKS	0.28091	0.323	0.159	0	0	Memory B cells
ANXA4	0.272115	0.289	0.126	0	0	Memory B cells
AHNAK	0.269201	0.553	0.421	0	0	Memory B cells
RNASET2	0.2673	0.794	0.64	0	0	Memory B cells
ARL6IP5	0.267027	0.646	0.521	0	0	Memory B cells
KLF6	0.265914	0.901	0.758	0	0	Memory B cells
LINC01857	0.265553	0.34	0.174	4.82681e-267	1.19401e-262	Memory B cells
LY86	0.26312	0.532	0.326	6.37465e-308	1.5769e-303	Memory B cells
DEK	0.262591	0.493	0.292	2.57842e-305	6.37824e-301	Memory B cells
HLA-DRA	0.255625	0.999	0.914	0	0	Memory B cells
HLA-DQA1	0.250803	0.945	0.825	0	0	Memory B cells
TCL1A	0.82175	0.858	0.321	0	0	Naive B cells
IL4R	0.663969	0.628	0.217	0	0	Naive B cells
FCER2	0.613644	0.782	0.384	0	0	Naive B cells
BACH2	0.58351	0.653	0.272	0	0	Naive B cells
IGHD	0.577951	0.662	0.275	0	0	Naive B cells
CD69	0.525786	0.896	0.609	0	0	Naive B cells
CXCR4	0.521297	0.944	0.671	0	0	Naive B cells
FOS	0.504249	0.902	0.693	0	0	Naive B cells
FCRL1	0.501112	0.675	0.354	0	0	Naive B cells
CD83	0.49618	0.762	0.459	0	0	Naive B cells
HVCN1	0.460408	0.744	0.448	0	0	Naive B cells
COL19A1	0.455069	0.412	0.137	0	0	Naive B cells
AFF3	0.440206	0.73	0.436	0	0	Naive B cells
LINC00926	0.43084	0.839	0.557	0	0	Naive B cells
TSPAN13	0.424994	0.485	0.245	0	0	Naive B cells
TUBA1A	0.418752	0.743	0.508	0	0	Naive B cells
PLPP5	0.41521	0.759	0.568	0	0	Naive B cells
DUSP1	0.400583	0.932	0.727	0	0	Naive B cells
FOXP1	0.39846	0.782	0.52	0	0	Naive B cells
BTG1	0.393101	0.994	0.887	0	0	Naive B cells
VPREB3	0.388303	0.601	0.345	0	0	Naive B cells
BCL7A	0.367374	0.389	0.192	0	0	Naive B cells
CALHM6	0.363932	0.59	0.363	0	0	Naive B cells
SNX29	0.348139	0.489	0.311	0	0	Naive B cells
CD72	0.343111	0.46	0.242	0	0	Naive B cells
TAGAP	0.342619	0.66	0.483	0	0	Naive B cells
JUNB	0.335528	0.902	0.798	0	0	Naive B cells
CAMK2D	0.333	0.448	0.251	0	0	Naive B cells
CD22	0.331203	0.532	0.319	0	0	Naive B cells
JUN	0.329207	0.929	0.839	0	0	Naive B cells
CDCA7L	0.327943	0.462	0.293	0	0	Naive B cells
SELL	0.32669	0.769	0.628	0	0	Naive B cells
TSC22D3	0.325949	0.974	0.843	0	0	Naive B cells
PLEKHA2	0.323445	0.415	0.237	0	0	Naive B cells
FOSB	0.323078	0.543	0.377	1.48367e-279	3.67015e-275	Naive B cells
NFKBIA	0.321963	0.887	0.783	0	0	Naive B cells
HLA-DMB	0.320499	0.679	0.464	0	0	Naive B cells
REL	0.316037	0.706	0.5	0	0	Naive B cells
APLP2	0.310896	0.358	0.203	0	0	Naive B cells
PIK3IP1	0.308816	0.382	0.199	0	4.6307e-304	Naive B cells
ADK	0.308534	0.54	0.405	0	0	Naive B cells
LTB	0.307762	0.947	0.691	0	0	Naive B cells
ARL4A	0.307581	0.515	0.353	1.19883e-302	2.96556e-298	Naive B cells
IRF8	0.306495	0.619	0.43	0	9.69848e-307	Naive B cells
RUBCNL	0.305874	0.456	0.273	0	0	Naive B cells
ZFP36L1	0.30437	0.752	0.577	0	0	Naive B cells
STK17A	0.301029	0.602	0.463	0	0	Naive B cells
AREG	0.299673	0.327	0.168	2.49795e-254	6.17917e-250	Naive B cells
LAPTM5	0.298918	0.987	0.89	0	0	Naive B cells
ZCCHC7	0.298236	0.569	0.426	0	0	Naive B cells
SESN1	0.29241	0.26	0.109	5.56327e-284	1.37619e-279	Naive B cells
PHACTR1	0.289914	0.391	0.236	1.8705e-278	4.62705e-274	Naive B cells
TXNIP	0.288408	0.984	0.925	0	0	Naive B cells
YBX3	0.287831	0.424	0.275	5.33898e-230	1.3207e-225	Naive B cells
SLC2A3	0.286938	0.498	0.356	2.13976e-241	5.29314e-237	Naive B cells
C1orf162	0.286926	0.429	0.241	3.59265e-258	8.88714e-254	Naive B cells
BIRC3	0.284679	0.578	0.417	3.07923e-272	7.61708e-268	Naive B cells
ZFP36L2	0.282876	0.788	0.668	0	0	Naive B cells
CD37	0.280753	0.999	0.951	0	0	Naive B cells
PCDH9	0.279741	0.272	0.113	6.48962e-276	1.60534e-271	Naive B cells
SNX2	0.274985	0.77	0.647	0	0	Naive B cells
ZNF318	0.272248	0.288	0.13	1.08736e-272	2.68979e-268	Naive B cells
HLA-DQB1	0.271902	0.939	0.824	0	0	Naive B cells
CD55	0.270965	0.6	0.503	0	0	Naive B cells
HLA-DOB	0.266749	0.46	0.293	6.52733e-241	1.61467e-236	Naive B cells
HLA-DRA	0.265793	1	0.919	0	0	Naive B cells
FCMR	0.264987	0.824	0.672	0	0	Naive B cells
MEF2C	0.263507	0.755	0.689	0	0	Naive B cells
GADD45B	0.263401	0.495	0.396	3.28984e-279	8.13807e-275	Naive B cells
PNRC1	0.261767	0.911	0.825	0	0	Naive B cells
RCSD1	0.259097	0.758	0.667	0	0	Naive B cells
SSBP2	0.258056	0.3	0.156	2.20301e-257	5.44959e-253	Naive B cells
ITPR1	0.257519	0.321	0.185	2.80358e-266	6.93521e-262	Naive B cells
PAX5	0.256632	0.41	0.263	1.2701e-240	3.14185e-236	Naive B cells
TMEM123	0.256532	0.535	0.443	0	0	Naive B cells
STAG3	0.256275	0.285	0.16	2.32779e-162	5.75826e-158	Naive B cells
CHMP1B	0.255479	0.326	0.206	3.89337e-246	9.63103e-242	Naive B cells
EVL	0.255464	0.679	0.541	6.24763e-300	1.54548e-295	Naive B cells
LYST	0.255066	0.362	0.217	8.52458e-223	2.10873e-218	Naive B cells
RHOH	0.255053	0.62	0.519	0	0	Naive B cells
IGHM	0.253141	0.886	0.662	0	0	Naive B cells
CCR7	0.251441	0.388	0.233	6.07705e-187	1.50328e-182	Naive B cells
HLA-DPB1	0.251142	0.986	0.877	0	0	Naive B cells
JCHAIN	1.59958	0.985	0.402	0	0	IgA high plasma cells
MZB1	1.48194	0.987	0.356	0	0	IgA high plasma cells
FKBP11	1.33409	0.974	0.165	0	0	IgA high plasma cells
TXNDC5	1.27468	0.952	0.115	0	0	IgA high plasma cells
SEC11C	1.2439	0.979	0.308	0	0	IgA high plasma cells
IGHG1	1.23422	0.622	0.216	0	0	IgA high plasma cells
MYDGF	1.21692	0.976	0.278	0	0	IgA high plasma cells
XBP1	1.17868	0.968	0.23	0	0	IgA high plasma cells
SDF2L1	1.16193	0.962	0.176	0	0	IgA high plasma cells
CD38	1.14227	0.951	0.17	0	0	IgA high plasma cells
ITM2C	1.13981	0.973	0.309	0	0	IgA high plasma cells
DERL3	1.13967	0.931	0.18	0	0	IgA high plasma cells
HSP90B1	1.12785	0.992	0.615	0	0	IgA high plasma cells
SSR3	1.08196	0.976	0.305	0	0	IgA high plasma cells
TNFRSF17	1.08164	0.924	0.117	0	0	IgA high plasma cells
LMAN1	1.07304	0.97	0.265	0	0	IgA high plasma cells
IGHA1	1.07043	0.785	0.313	0	0	IgA high plasma cells
PDIA4	1.06895	0.954	0.215	0	0	IgA high plasma cells
SPCS3	1.05067	0.968	0.277	0	0	IgA high plasma cells
HM13	1.03323	0.967	0.275	0	0	IgA high plasma cells
PRDX4	0.977433	0.905	0.168	0	0	IgA high plasma cells
PPIB	0.957585	0.995	0.719	0	0	IgA high plasma cells
MANF	0.951518	0.91	0.163	0	0	IgA high plasma cells
FKBP2	0.945415	0.95	0.235	0	0	IgA high plasma cells
SSR4	0.93923	0.99	0.647	0	0	IgA high plasma cells
AQP3	0.935243	0.851	0.093	0	0	IgA high plasma cells
CD27	0.93111	0.891	0.232	0	0	IgA high plasma cells
P4HB	0.9177	0.971	0.366	0	0	IgA high plasma cells
RRBP1	0.90941	0.885	0.144	0	0	IgA high plasma cells
SRGN	0.902141	0.958	0.313	0	0	IgA high plasma cells
ERLEC1	0.899892	0.932	0.227	0	0	IgA high plasma cells
SEC61B	0.886099	0.984	0.515	0	0	IgA high plasma cells
SELENOS	0.875519	0.924	0.198	0	0	IgA high plasma cells
KDELR2	0.870991	0.941	0.272	0	0	IgA high plasma cells
IGKC	0.870261	0.698	0.549	0	0	IgA high plasma cells
LGALS1	0.863035	0.901	0.318	0	0	IgA high plasma cells
HSPA5	0.859511	0.984	0.527	0	0	IgA high plasma cells
LIME1	0.857206	0.896	0.162	0	0	IgA high plasma cells
OSTC	0.856829	0.942	0.275	0	0	IgA high plasma cells
PDIA6	0.849922	0.957	0.381	0	0	IgA high plasma cells
TXNDC11	0.849429	0.908	0.179	0	0	IgA high plasma cells
RPN2	0.848156	0.961	0.375	0	0	IgA high plasma cells
LMAN2	0.836208	0.962	0.333	0	0	IgA high plasma cells
NUCB2	0.830298	0.823	0.11	0	0	IgA high plasma cells
TMED9	0.808852	0.954	0.334	0	0	IgA high plasma cells
IFI27	0.808567	0.502	0.095	0	0	IgA high plasma cells
RPN1	0.792134	0.95	0.344	0	0	IgA high plasma cells
HDLBP	0.785972	0.88	0.185	0	0	IgA high plasma cells
IGLC2	0.779291	0.447	0.241	0	0	IgA high plasma cells
SUB1	0.767828	0.99	0.667	0	0	IgA high plasma cells
SEC61G	0.766796	0.959	0.436	0	0	IgA high plasma cells
DNAJB11	0.764802	0.873	0.194	0	0	IgA high plasma cells
CRELD2	0.762894	0.863	0.175	0	0	IgA high plasma cells
IFI6	0.756902	0.818	0.278	0	0	IgA high plasma cells
DDOST	0.752995	0.94	0.353	0	0	IgA high plasma cells
IGLC1	0.749098	0.507	0.106	0	0	IgA high plasma cells
RABAC1	0.748198	0.979	0.491	0	0	IgA high plasma cells
SPCS2	0.74809	0.979	0.466	0	0	IgA high plasma cells
SEC61A1	0.737064	0.882	0.195	0	0	IgA high plasma cells
TMEM208	0.727401	0.882	0.197	0	0	IgA high plasma cells
FNDC3B	0.725712	0.746	0.071	0	0	IgA high plasma cells
UBE2J1	0.723485	0.985	0.554	0	0	IgA high plasma cells
IDH2	0.716333	0.885	0.243	0	0	IgA high plasma cells
ZBP1	0.71051	0.892	0.243	0	0	IgA high plasma cells
TMEM258	0.692844	0.968	0.508	0	0	IgA high plasma cells
TXN	0.688553	0.891	0.273	0	0	IgA high plasma cells
TMED10	0.672833	0.943	0.398	0	0	IgA high plasma cells
SPCS1	0.664351	0.973	0.591	0	0	IgA high plasma cells
SRPRB	0.664288	0.817	0.159	0	0	IgA high plasma cells
SLAMF7	0.652852	0.73	0.079	0	0	IgA high plasma cells
DAD1	0.650919	0.955	0.458	0	0	IgA high plasma cells
ELL2	0.650617	0.798	0.156	0	0	IgA high plasma cells
TXNDC15	0.647483	0.775	0.13	0	0	IgA high plasma cells
PRDM1	0.646479	0.699	0.078	0	0	IgA high plasma cells
CHPF	0.645217	0.708	0.067	0	0	IgA high plasma cells
ARF4	0.639702	0.901	0.322	0	0	IgA high plasma cells
COPE	0.639566	0.967	0.472	0	0	IgA high plasma cells
SEC13	0.637204	0.882	0.262	0	0	IgA high plasma cells
CYTOR	0.633443	0.742	0.109	0	0	IgA high plasma cells
DNAJC3	0.627471	0.832	0.201	0	0	IgA high plasma cells
CALR	0.624963	0.975	0.64	0	0	IgA high plasma cells
UQCRQ	0.62237	0.93	0.407	0	0	IgA high plasma cells
IGHV6-1	0.617983	0.316	0.061	0	0	IgA high plasma cells
DNAJC1	0.616988	0.825	0.19	0	0	IgA high plasma cells
MLEC	0.611483	0.804	0.177	0	0	IgA high plasma cells
ERN1	0.610939	0.656	0.073	0	0	IgA high plasma cells
DERL1	0.609725	0.858	0.26	0	0	IgA high plasma cells
STT3A	0.586349	0.738	0.129	0	0	IgA high plasma cells
SSR1	0.586176	0.869	0.285	0	0	IgA high plasma cells
PSME2	0.580521	0.972	0.584	0	0	IgA high plasma cells
GMPPB	0.577849	0.738	0.127	0	0	IgA high plasma cells
CANX	0.577507	0.921	0.362	0	0	IgA high plasma cells
NANS	0.569561	0.76	0.143	0	0	IgA high plasma cells
PIM2	0.567562	0.906	0.436	0	0	IgA high plasma cells
COX5A	0.565639	0.961	0.5	0	0	IgA high plasma cells
TRAM1	0.556678	0.921	0.395	0	0	IgA high plasma cells
KDELR1	0.554037	0.894	0.349	0	0	IgA high plasma cells
IFI30	0.552835	0.765	0.246	0	0	IgA high plasma cells
NDUFC2	0.55135	0.812	0.252	0	0	IgA high plasma cells
GLRX	0.551276	0.775	0.196	0	0	IgA high plasma cells
SEC24D	0.550248	0.675	0.096	0	0	IgA high plasma cells
AL133467.1	0.546236	0.616	0.086	0	0	IgA high plasma cells
SEMA4A	0.545764	0.661	0.086	0	0	IgA high plasma cells
CD59	0.544976	0.659	0.095	0	0	IgA high plasma cells
LGALS3	0.544116	0.647	0.095	0	0	IgA high plasma cells
DCPS	0.543885	0.788	0.189	0	0	IgA high plasma cells
SAR1B	0.542792	0.773	0.171	0	0	IgA high plasma cells
TOP1	0.538235	0.873	0.308	0	0	IgA high plasma cells
TMBIM6	0.537884	0.98	0.673	0	0	IgA high plasma cells
SEC14L1	0.531473	0.808	0.218	0	0	IgA high plasma cells
IRF4	0.531138	0.598	0.15	0	0	IgA high plasma cells
ATP5MC3	0.527198	0.953	0.517	0	0	IgA high plasma cells
HYOU1	0.526536	0.659	0.109	0	0	IgA high plasma cells
ATOX1	0.522003	0.793	0.226	0	0	IgA high plasma cells
SIL1	0.521691	0.673	0.099	0	0	IgA high plasma cells
CCDC167	0.521545	0.723	0.151	0	0	IgA high plasma cells
SLC38A5	0.521278	0.663	0.105	0	0	IgA high plasma cells
MAN1A1	0.517386	0.623	0.083	0	0	IgA high plasma cells
ALG5	0.516573	0.738	0.166	0	0	IgA high plasma cells
ERGIC3	0.516413	0.89	0.376	0	0	IgA high plasma cells
TIMM8B	0.516287	0.738	0.164	0	0	IgA high plasma cells
NME1	0.516268	0.718	0.166	0	0	IgA high plasma cells
ITGB7	0.51583	0.827	0.285	0	0	IgA high plasma cells
SLC35B1	0.514288	0.696	0.13	0	0	IgA high plasma cells
SPATS2	0.512436	0.7	0.12	0	0	IgA high plasma cells
CNPY2	0.510404	0.74	0.209	0	0	IgA high plasma cells
LILRB4	0.510338	0.534	0.065	0	0	IgA high plasma cells
TECR	0.50913	0.865	0.307	0	0	IgA high plasma cells
LRRC59	0.503962	0.781	0.212	0	0	IgA high plasma cells
CALU	0.501113	0.689	0.128	0	0	IgA high plasma cells
NDUFV2	0.500954	0.913	0.395	0	0	IgA high plasma cells
AC012236.1	0.500945	0.647	0.112	0	0	IgA high plasma cells
UAP1	0.496108	0.627	0.108	0	0	IgA high plasma cells
ATP5PF	0.495541	0.938	0.478	0	0	IgA high plasma cells
NDUFA13	0.495394	0.933	0.492	0	0	IgA high plasma cells
PHPT1	0.494884	0.809	0.243	0	0	IgA high plasma cells
LRPAP1	0.494347	0.847	0.311	0	0	IgA high plasma cells
ISG15	0.493799	0.765	0.318	0	0	IgA high plasma cells
NDUFB6	0.491095	0.809	0.243	0	0	IgA high plasma cells
NDUFB8	0.490843	0.793	0.317	0	0	IgA high plasma cells
DYNLL1	0.49023	0.865	0.341	0	0	IgA high plasma cells
PSMB6	0.486182	0.917	0.427	0	0	IgA high plasma cells
KRTCAP2	0.485461	0.968	0.583	0	0	IgA high plasma cells
PRDX1	0.48464	0.918	0.442	0	0	IgA high plasma cells
POU2AF1	0.480486	0.94	0.502	0	0	IgA high plasma cells
ANXA2	0.478719	0.809	0.294	0	0	IgA high plasma cells
EDEM2	0.478669	0.693	0.145	0	0	IgA high plasma cells
NDUFA11	0.475811	0.904	0.444	0	0	IgA high plasma cells
MRPS24	0.475677	0.823	0.281	0	0	IgA high plasma cells
CD320	0.474661	0.672	0.154	0	0	IgA high plasma cells
PREB	0.474638	0.708	0.163	0	0	IgA high plasma cells
PRDX2	0.474321	0.82	0.303	0	0	IgA high plasma cells
TXNDC17	0.472778	0.727	0.177	0	0	IgA high plasma cells
ISOC2	0.471608	0.676	0.142	0	0	IgA high plasma cells
IFI35	0.471266	0.768	0.237	0	0	IgA high plasma cells
NDUFS5	0.470661	0.9	0.404	0	0	IgA high plasma cells
MESD	0.470319	0.791	0.233	0	0	IgA high plasma cells
PRDX5	0.469581	0.937	0.494	0	0	IgA high plasma cells
NDUFS6	0.469572	0.827	0.273	0	0	IgA high plasma cells
IFI27L1	0.468238	0.594	0.08	0	0	IgA high plasma cells
ACADVL	0.466097	0.809	0.272	0	0	IgA high plasma cells
NDUFAB1	0.464736	0.837	0.299	0	0	IgA high plasma cells
PSMB2	0.464047	0.828	0.285	0	0	IgA high plasma cells
MGAT1	0.463162	0.749	0.195	0	0	IgA high plasma cells
SRPRA	0.460541	0.856	0.327	0	0	IgA high plasma cells
IFNAR2	0.460144	0.679	0.151	0	0	IgA high plasma cells
YIF1B	0.459762	0.684	0.162	0	0	IgA high plasma cells
ATP5MC1	0.459714	0.874	0.381	0	0	IgA high plasma cells
PSMA2	0.455845	0.729	0.25	0	0	IgA high plasma cells
CTSD	0.455532	0.606	0.136	0	0	IgA high plasma cells
COX7A2	0.454847	0.965	0.632	0	0	IgA high plasma cells
B4GALT3	0.453918	0.697	0.164	0	0	IgA high plasma cells
NDUFA7	0.453018	0.698	0.209	0	0	IgA high plasma cells
RPS27L	0.452872	0.877	0.369	0	0	IgA high plasma cells
SDF4	0.448708	0.843	0.321	0	0	IgA high plasma cells
SSR2	0.448198	0.973	0.656	0	0	IgA high plasma cells
NUCB1	0.448074	0.793	0.274	0	0	IgA high plasma cells
PSMA5	0.44747	0.813	0.278	0	0	IgA high plasma cells
MRPL51	0.445643	0.801	0.252	0	0	IgA high plasma cells
TMED2	0.442135	0.856	0.377	0	0	IgA high plasma cells
TRABD	0.44172	0.758	0.224	0	0	IgA high plasma cells
REEP5	0.441625	0.897	0.392	0	0	IgA high plasma cells
NDUFB7	0.438402	0.885	0.369	0	0	IgA high plasma cells
COPB2	0.437174	0.731	0.197	0	0	IgA high plasma cells
IGHA2	0.435733	0.264	0.073	0	0	IgA high plasma cells
PDIA3	0.433392	0.922	0.548	0	0	IgA high plasma cells
SRP19	0.431617	0.802	0.28	0	0	IgA high plasma cells
LAP3	0.430886	0.744	0.233	0	0	IgA high plasma cells
ATP5F1A	0.430798	0.915	0.473	0	0	IgA high plasma cells
PPA1	0.430469	0.802	0.297	0	0	IgA high plasma cells
ROMO1	0.430241	0.864	0.371	0	0	IgA high plasma cells
ISG20	0.427448	0.988	0.779	0	0	IgA high plasma cells
IGLV3-1	0.427289	0.404	0.102	0	0	IgA high plasma cells
EMC7	0.425894	0.762	0.236	0	0	IgA high plasma cells
SRP54	0.424421	0.73	0.195	0	0	IgA high plasma cells
SRM	0.423839	0.669	0.2	0	0	IgA high plasma cells
SEL1L	0.423717	0.631	0.14	0	0	IgA high plasma cells
GAPDH	0.423543	0.993	0.856	0	0	IgA high plasma cells
UBE2G1	0.42045	0.778	0.262	0	0	IgA high plasma cells
NEAT1	0.420265	0.854	0.402	0	0	IgA high plasma cells
ST6GALNAC4	0.420148	0.654	0.154	0	0	IgA high plasma cells
VOPP1	0.419869	0.86	0.349	0	0	IgA high plasma cells
MEI1	0.419362	0.611	0.118	0	0	IgA high plasma cells
ABCB9	0.419008	0.456	0.045	0	0	IgA high plasma cells
ENTPD1	0.418779	0.633	0.156	0	0	IgA high plasma cells
NDUFB3	0.418205	0.762	0.244	0	0	IgA high plasma cells
DSTN	0.418152	0.653	0.153	0	0	IgA high plasma cells
TMEM59	0.417061	0.908	0.473	0	0	IgA high plasma cells
IER3IP1	0.416993	0.707	0.194	0	0	IgA high plasma cells
COMMD3	0.416865	0.681	0.179	0	0	IgA high plasma cells
OS9	0.416615	0.8	0.301	0	0	IgA high plasma cells
IGHG4	0.416203	0.334	0.062	0	0	IgA high plasma cells
GGH	0.415943	0.514	0.093	0	0	IgA high plasma cells
COX7B	0.415163	0.901	0.455	0	0	IgA high plasma cells
NDUFB4	0.414698	0.9	0.432	0	0	IgA high plasma cells
ATP6V0B	0.414603	0.914	0.471	0	0	IgA high plasma cells
SND1	0.414258	0.788	0.272	0	0	IgA high plasma cells
SURF4	0.414164	0.699	0.184	0	0	IgA high plasma cells
MTDH	0.412947	0.954	0.582	0	0	IgA high plasma cells
CCPG1	0.412691	0.638	0.149	0	0	IgA high plasma cells
TMED5	0.412224	0.775	0.253	0	0	IgA high plasma cells
TENT5C	0.406911	0.846	0.363	0	0	IgA high plasma cells
CLPTM1L	0.405453	0.558	0.093	0	0	IgA high plasma cells
GORASP2	0.404476	0.724	0.217	0	0	IgA high plasma cells
PSMB3	0.402823	0.906	0.458	0	0	IgA high plasma cells
IGKV3-20	0.402213	0.387	0.217	2.90659e-157	7.19003e-153	IgA high plasma cells
SELENOK	0.402047	0.855	0.395	0	0	IgA high plasma cells
GMPPA	0.401785	0.607	0.119	0	0	IgA high plasma cells
SLC9A3R1	0.401297	0.727	0.238	0	0	IgA high plasma cells
DERL2	0.3995	0.705	0.212	0	0	IgA high plasma cells
ARFGAP3	0.398398	0.67	0.168	0	0	IgA high plasma cells
AKR1A1	0.397513	0.831	0.329	0	0	IgA high plasma cells
CAV1	0.395308	0.459	0.049	0	0	IgA high plasma cells
TPST2	0.395144	0.588	0.127	0	0	IgA high plasma cells
YIF1A	0.394971	0.722	0.223	0	0	IgA high plasma cells
CCR10	0.394825	0.419	0.041	0	0	IgA high plasma cells
FDX1	0.392069	0.716	0.217	0	0	IgA high plasma cells
PSMA3	0.391678	0.757	0.258	0	0	IgA high plasma cells
IGHG3	0.39124	0.391	0.176	4.80619e-283	1.18891e-278	IgA high plasma cells
JPT1	0.390548	0.743	0.25	0	0	IgA high plasma cells
PSMD8	0.389828	0.869	0.41	0	0	IgA high plasma cells
ARSA	0.389623	0.603	0.13	0	0	IgA high plasma cells
GNG5	0.388191	0.928	0.513	0	0	IgA high plasma cells
ZNF593	0.387947	0.718	0.214	0	0	IgA high plasma cells
NOP10	0.387635	0.852	0.368	0	0	IgA high plasma cells
NDUFA6	0.386156	0.836	0.343	0	0	IgA high plasma cells
PDIA5	0.385861	0.512	0.057	0	0	IgA high plasma cells
OST4	0.38516	0.967	0.681	0	0	IgA high plasma cells
MTHFD2	0.384767	0.58	0.138	0	0	IgA high plasma cells
CISD2	0.384493	0.679	0.184	0	0	IgA high plasma cells
COPZ1	0.383056	0.782	0.289	0	0	IgA high plasma cells
SELPLG	0.382576	0.523	0.091	0	0	IgA high plasma cells
TIMM17A	0.382266	0.653	0.172	0	0	IgA high plasma cells
POLR2L	0.381782	0.891	0.432	0	0	IgA high plasma cells
SLC39A7	0.380369	0.592	0.122	0	0	IgA high plasma cells
VCP	0.379644	0.893	0.45	0	0	IgA high plasma cells
REXO2	0.379464	0.684	0.191	0	0	IgA high plasma cells
NDUFB11	0.378904	0.962	0.627	0	0	IgA high plasma cells
NME2	0.377499	0.968	0.679	0	0	IgA high plasma cells
IGKV4-1	0.373035	0.376	0.148	0	0	IgA high plasma cells
NDUFAF3	0.372783	0.807	0.312	0	0	IgA high plasma cells
CUTA	0.372742	0.932	0.538	0	0	IgA high plasma cells
SLC38A10	0.372731	0.647	0.164	0	0	IgA high plasma cells
IGLC3	0.372477	0.336	0.248	2.81053e-226	6.95241e-222	IgA high plasma cells
TRIB1	0.370574	0.422	0.045	0	0	IgA high plasma cells
CHID1	0.369683	0.602	0.13	0	0	IgA high plasma cells
EIF4A1	0.369547	0.791	0.414	0	0	IgA high plasma cells
USO1	0.367453	0.667	0.185	0	0	IgA high plasma cells
CASP3	0.367187	0.553	0.107	0	0	IgA high plasma cells
SRP72	0.366554	0.801	0.321	0	0	IgA high plasma cells
AURKAIP1	0.366225	0.869	0.393	0	0	IgA high plasma cells
GUK1	0.366035	0.929	0.515	0	0	IgA high plasma cells
HCST	0.365496	0.639	0.217	0	0	IgA high plasma cells
GOLGB1	0.364555	0.706	0.239	0	0	IgA high plasma cells
MIR4435-2HG	0.364423	0.506	0.086	0	0	IgA high plasma cells
COPG1	0.364048	0.606	0.137	0	0	IgA high plasma cells
UBA5	0.363	0.615	0.148	0	0	IgA high plasma cells
PRELID1	0.361548	0.907	0.486	0	0	IgA high plasma cells
PDK1	0.359976	0.533	0.106	0	0	IgA high plasma cells
MRPS34	0.359738	0.835	0.343	0	0	IgA high plasma cells
LDHA	0.358911	0.848	0.427	0	0	IgA high plasma cells
SCARB2	0.35862	0.52	0.089	0	0	IgA high plasma cells
ANXA5	0.358335	0.813	0.338	0	0	IgA high plasma cells
TMEM167A	0.357601	0.66	0.181	0	0	IgA high plasma cells
BSG	0.357412	0.843	0.379	0	0	IgA high plasma cells
CHST12	0.357084	0.645	0.169	0	0	IgA high plasma cells
RER1	0.356858	0.775	0.284	0	0	IgA high plasma cells
CCND2	0.356404	0.518	0.137	0	0	IgA high plasma cells
VKORC1	0.355769	0.514	0.112	0	0	IgA high plasma cells
SEL1L3	0.355306	0.764	0.312	0	0	IgA high plasma cells
ATP5MF	0.354444	0.91	0.503	0	0	IgA high plasma cells
CKAP4	0.353697	0.533	0.121	0	0	IgA high plasma cells
ALG3	0.353073	0.606	0.151	0	0	IgA high plasma cells
MCUR1	0.352063	0.629	0.163	0	0	IgA high plasma cells
IFI27L2	0.351681	0.7	0.233	0	0	IgA high plasma cells
MAGED1	0.349735	0.514	0.112	0	0	IgA high plasma cells
WIPI1	0.346775	0.463	0.055	0	0	IgA high plasma cells
CRIP1	0.346394	0.758	0.497	0	2.37294e-307	IgA high plasma cells
POMP	0.346288	0.874	0.445	0	0	IgA high plasma cells
MIF	0.346228	0.986	0.827	0	0	IgA high plasma cells
SPN	0.345055	0.467	0.085	0	0	IgA high plasma cells
PSMA6	0.344407	0.821	0.358	0	0	IgA high plasma cells
EIF2S2	0.343846	0.805	0.331	0	0	IgA high plasma cells
TNFRSF13B	0.343426	0.733	0.284	0	0	IgA high plasma cells
MAN1A2	0.342551	0.65	0.196	0	0	IgA high plasma cells
PRDX3	0.341509	0.606	0.163	0	0	IgA high plasma cells
GYG1	0.341302	0.57	0.148	0	0	IgA high plasma cells
SEC24A	0.341101	0.467	0.068	0	0	IgA high plasma cells
GPAA1	0.340871	0.694	0.225	0	0	IgA high plasma cells
GSTP1	0.339661	0.856	0.517	0	0	IgA high plasma cells
HSPA13	0.339483	0.518	0.094	0	0	IgA high plasma cells
ZNF706	0.338359	0.858	0.397	0	0	IgA high plasma cells
CFLAR	0.338015	0.79	0.326	0	0	IgA high plasma cells
CLINT1	0.335284	0.751	0.289	0	0	IgA high plasma cells
CDK2AP2	0.333091	0.775	0.325	0	0	IgA high plasma cells
GAB1	0.332486	0.498	0.086	0	0	IgA high plasma cells
IGHG2	0.332289	0.332	0.209	2.57925e-171	6.3803e-167	IgA high plasma cells
PSMB1	0.332013	0.924	0.537	0	0	IgA high plasma cells
SRA1	0.331975	0.659	0.207	0	0	IgA high plasma cells
MRPL52	0.330668	0.84	0.401	0	0	IgA high plasma cells
ICAM2	0.330432	0.735	0.274	0	0	IgA high plasma cells
CCNC	0.328073	0.669	0.212	0	0	IgA high plasma cells
ANKRD28	0.326244	0.438	0.068	0	0	IgA high plasma cells
PDCD5	0.324664	0.764	0.302	0	0	IgA high plasma cells
RNF181	0.324282	0.784	0.324	0	0	IgA high plasma cells
PYCR1	0.324122	0.444	0.059	0	0	IgA high plasma cells
SERP1	0.323398	0.976	0.772	0	0	IgA high plasma cells
ORMDL2	0.322411	0.593	0.157	0	0	IgA high plasma cells
SDC1	0.321661	0.329	0.021	0	0	IgA high plasma cells
ANAPC11	0.321213	0.818	0.374	0	0	IgA high plasma cells
TOR3A	0.321173	0.734	0.298	0	0	IgA high plasma cells
HSD17B10	0.320849	0.677	0.228	0	0	IgA high plasma cells
MRPL41	0.320808	0.77	0.298	0	0	IgA high plasma cells
MANEA	0.31964	0.434	0.057	0	0	IgA high plasma cells
NCLN	0.31916	0.565	0.135	0	0	IgA high plasma cells
TMEM147	0.318649	0.752	0.286	0	0	IgA high plasma cells
SAR1A	0.317539	0.549	0.129	0	0	IgA high plasma cells
COX6B1	0.317521	0.963	0.681	0	0	IgA high plasma cells
VSIR	0.317514	0.62	0.175	0	0	IgA high plasma cells
NDUFA1	0.316089	0.919	0.55	0	0	IgA high plasma cells
PLD3	0.315046	0.594	0.158	0	0	IgA high plasma cells
BSCL2	0.313759	0.545	0.138	0	0	IgA high plasma cells
MRPL12	0.3136	0.491	0.125	0	0	IgA high plasma cells
PDXK	0.312753	0.499	0.103	0	0	IgA high plasma cells
NEU1	0.312658	0.561	0.14	0	0	IgA high plasma cells
C12orf75	0.312153	0.569	0.174	0	0	IgA high plasma cells
COX6A1	0.311843	0.978	0.756	0	0	IgA high plasma cells
BST2	0.31179	0.872	0.486	0	0	IgA high plasma cells
PGAM1	0.310084	0.82	0.389	0	0	IgA high plasma cells
NDUFS8	0.309863	0.791	0.33	0	0	IgA high plasma cells
TMCO1	0.3091	0.644	0.215	0	0	IgA high plasma cells
TMED3	0.308829	0.598	0.181	0	0	IgA high plasma cells
ATF5	0.307933	0.362	0.091	0	0	IgA high plasma cells
TMEM179B	0.307759	0.727	0.272	0	0	IgA high plasma cells
GNL3	0.306589	0.6	0.18	0	0	IgA high plasma cells
EDF1	0.306239	0.966	0.685	0	0	IgA high plasma cells
B9D1	0.305258	0.382	0.037	0	0	IgA high plasma cells
EDEM1	0.304981	0.492	0.112	0	0	IgA high plasma cells
MYCBP	0.304491	0.49	0.104	0	0	IgA high plasma cells
PEBP1	0.304003	0.913	0.586	0	0	IgA high plasma cells
NUDT22	0.303767	0.661	0.218	0	0	IgA high plasma cells
NMRK1	0.303646	0.484	0.089	0	0	IgA high plasma cells
EMC6	0.30353	0.662	0.204	0	0	IgA high plasma cells
TM9SF1	0.303357	0.507	0.105	0	0	IgA high plasma cells
COX8A	0.303353	0.916	0.555	0	0	IgA high plasma cells
MRPS33	0.303165	0.57	0.154	0	0	IgA high plasma cells
ECH1	0.301878	0.786	0.348	0	0	IgA high plasma cells
GALNT2	0.301793	0.563	0.142	0	0	IgA high plasma cells
LINC02384	0.301488	0.419	0.049	0	0	IgA high plasma cells
UBXN4	0.300671	0.914	0.519	0	0	IgA high plasma cells
ATP5F1B	0.299976	0.919	0.572	0	0	IgA high plasma cells
SEC63	0.299643	0.702	0.256	0	0	IgA high plasma cells
YWHAE	0.297748	0.735	0.281	0	0	IgA high plasma cells
MRPL20	0.297683	0.757	0.296	0	0	IgA high plasma cells
EIF5B	0.296809	0.724	0.279	0	0	IgA high plasma cells
CPNE5	0.296073	0.73	0.288	0	0	IgA high plasma cells
FTSJ1	0.295919	0.561	0.155	0	0	IgA high plasma cells
KCNK6	0.295767	0.407	0.05	0	0	IgA high plasma cells
SYVN1	0.295623	0.708	0.268	0	0	IgA high plasma cells
ADA	0.295044	0.414	0.062	0	0	IgA high plasma cells
GCSH	0.29504	0.443	0.089	0	0	IgA high plasma cells
RAB5IF	0.295015	0.698	0.248	0	0	IgA high plasma cells
HAX1	0.29501	0.752	0.318	0	0	IgA high plasma cells
ATP5PO	0.292788	0.776	0.398	0	0	IgA high plasma cells
ARMCX3	0.29211	0.554	0.149	0	0	IgA high plasma cells
EIF4G1	0.291956	0.634	0.212	0	0	IgA high plasma cells
GHITM	0.291589	0.796	0.379	0	0	IgA high plasma cells
PAPSS1	0.290803	0.547	0.143	0	0	IgA high plasma cells
FNDC3A	0.290053	0.55	0.141	0	0	IgA high plasma cells
ATF4	0.289563	0.751	0.315	0	0	IgA high plasma cells
ADA2	0.28747	0.488	0.115	0	0	IgA high plasma cells
ZNHIT1	0.287188	0.727	0.285	0	0	IgA high plasma cells
TRAM2	0.286978	0.415	0.07	0	0	IgA high plasma cells
HERPUD1	0.286828	0.912	0.603	0	0	IgA high plasma cells
ATRAID	0.286807	0.793	0.372	0	0	IgA high plasma cells
CEP128	0.286598	0.395	0.067	0	0	IgA high plasma cells
MRPL22	0.286465	0.616	0.189	0	0	IgA high plasma cells
GNAS	0.285327	0.858	0.464	0	0	IgA high plasma cells
SLC1A4	0.284355	0.423	0.067	0	0	IgA high plasma cells
SLC1A5	0.284054	0.424	0.095	0	0	IgA high plasma cells
FBXW7	0.283652	0.49	0.114	0	0	IgA high plasma cells
NDUFC1	0.283297	0.693	0.274	0	0	IgA high plasma cells
CREB3L2	0.283088	0.489	0.107	0	0	IgA high plasma cells
TMEM214	0.282582	0.51	0.12	0	0	IgA high plasma cells
SEC23B	0.282562	0.499	0.117	0	0	IgA high plasma cells
CD63	0.282256	0.605	0.207	0	0	IgA high plasma cells
ATP5F1C	0.282088	0.839	0.428	0	0	IgA high plasma cells
CKLF	0.282043	0.622	0.206	0	0	IgA high plasma cells
ARPC5L	0.281621	0.783	0.354	0	0	IgA high plasma cells
TM9SF2	0.281578	0.666	0.256	0	0	IgA high plasma cells
SLC25A4	0.281572	0.496	0.117	0	0	IgA high plasma cells
RPS19BP1	0.281104	0.78	0.339	0	0	IgA high plasma cells
MMADHC	0.280656	0.721	0.285	0	0	IgA high plasma cells
GOSR2	0.280341	0.477	0.114	0	0	IgA high plasma cells
CHCHD2	0.279807	0.977	0.832	0	0	IgA high plasma cells
IGF1	0.279334	0.326	0.022	0	0	IgA high plasma cells
UFD1	0.279037	0.647	0.227	0	0	IgA high plasma cells
CITED2	0.278707	0.498	0.183	0	0	IgA high plasma cells
ATP6AP1	0.278649	0.619	0.199	0	0	IgA high plasma cells
TAP1	0.278478	0.739	0.325	0	0	IgA high plasma cells
COMMD1	0.277828	0.64	0.218	0	0	IgA high plasma cells
NDUFB10	0.277617	0.874	0.459	0	0	IgA high plasma cells
TUFM	0.277075	0.867	0.464	0	0	IgA high plasma cells
ERH	0.276658	0.88	0.487	0	0	IgA high plasma cells
ZBTB38	0.276648	0.576	0.182	0	0	IgA high plasma cells
UFM1	0.276424	0.779	0.362	0	0	IgA high plasma cells
PSMA4	0.275526	0.722	0.291	0	0	IgA high plasma cells
MGAT2	0.275331	0.489	0.115	0	0	IgA high plasma cells
DPM3	0.274885	0.609	0.209	0	0	IgA high plasma cells
CYC1	0.274489	0.764	0.329	0	0	IgA high plasma cells
FAM136A	0.274246	0.632	0.208	0	0	IgA high plasma cells
CPEB4	0.274188	0.386	0.068	0	0	IgA high plasma cells
ERP44	0.273657	0.739	0.328	0	0	IgA high plasma cells
STOML2	0.273268	0.683	0.26	0	0	IgA high plasma cells
GANAB	0.271178	0.526	0.148	0	0	IgA high plasma cells
GUSB	0.27095	0.581	0.174	0	0	IgA high plasma cells
MRPS14	0.270663	0.525	0.138	0	0	IgA high plasma cells
PIGT	0.269488	0.577	0.18	0	0	IgA high plasma cells
SLC52A2	0.269479	0.528	0.149	0	0	IgA high plasma cells
BAK1	0.269476	0.473	0.114	0	0	IgA high plasma cells
NDUFA9	0.269377	0.567	0.181	0	0	IgA high plasma cells
CBWD5	0.268925	0.552	0.174	0	0	IgA high plasma cells
CXCR3	0.268091	0.376	0.098	0	0	IgA high plasma cells
MRPS7	0.267364	0.685	0.264	0	0	IgA high plasma cells
ABRACL	0.266936	0.703	0.279	0	0	IgA high plasma cells
RTN3	0.266901	0.552	0.162	0	0	IgA high plasma cells
HSPD1	0.266479	0.792	0.402	0	0	IgA high plasma cells
EAF2	0.265564	0.868	0.503	0	0	IgA high plasma cells
HSD17B8	0.265427	0.413	0.073	0	0	IgA high plasma cells
USP48	0.265022	0.68	0.263	0	0	IgA high plasma cells
ITGB1	0.264637	0.601	0.256	0	0	IgA high plasma cells
ERGIC2	0.264049	0.608	0.203	0	0	IgA high plasma cells
SLC44A1	0.26255	0.379	0.064	0	0	IgA high plasma cells
YIPF3	0.26248	0.647	0.226	0	0	IgA high plasma cells
ATP5MPL	0.262304	0.839	0.451	0	0	IgA high plasma cells
MRPL40	0.261627	0.682	0.253	0	0	IgA high plasma cells
TIMM17B	0.26137	0.724	0.293	0	0	IgA high plasma cells
GLCCI1	0.261272	0.391	0.066	0	0	IgA high plasma cells
LDHB	0.260965	0.885	0.522	0	0	IgA high plasma cells
NDUFA4	0.260865	0.938	0.648	0	0	IgA high plasma cells
BUD23	0.25961	0.728	0.317	0	0	IgA high plasma cells
HIBCH	0.259608	0.497	0.134	0	0	IgA high plasma cells
EIF3A	0.259563	0.795	0.374	0	0	IgA high plasma cells
CCT8	0.259503	0.8	0.394	0	0	IgA high plasma cells
PSMD7	0.258202	0.771	0.347	0	0	IgA high plasma cells
DESI1	0.258183	0.501	0.139	0	0	IgA high plasma cells
TRAPPC5	0.258002	0.736	0.342	0	0	IgA high plasma cells
HINT2	0.257663	0.628	0.225	0	0	IgA high plasma cells
PSENEN	0.25755	0.623	0.215	0	0	IgA high plasma cells
GMDS	0.257418	0.531	0.144	0	0	IgA high plasma cells
MFF	0.256764	0.756	0.355	0	0	IgA high plasma cells
KLF13	0.256482	0.533	0.162	0	0	IgA high plasma cells
PRKCSH	0.255575	0.744	0.326	0	0	IgA high plasma cells
UQCRC1	0.255555	0.741	0.326	0	0	IgA high plasma cells
FDPS	0.255132	0.663	0.249	0	0	IgA high plasma cells
PARM1	0.254268	0.376	0.063	0	0	IgA high plasma cells
MPC1	0.253173	0.566	0.179	0	0	IgA high plasma cells
WDR45	0.252787	0.552	0.166	0	0	IgA high plasma cells
VDAC1	0.252317	0.689	0.295	0	0	IgA high plasma cells
CHMP2A	0.251893	0.637	0.233	0	0	IgA high plasma cells
PSAP	0.251681	0.905	0.555	0	0	IgA high plasma cells
TRADD	0.250698	0.638	0.236	0	0	IgA high plasma cells
UQCR10	0.250295	0.889	0.526	0	0	IgA high plasma cells
LINC01857	0.448927	0.497	0.186	0	0	IgA high plasma cells
FCRL2	0.394528	0.466	0.177	0	0	B1 cells
ARHGAP24	0.377219	0.646	0.329	0	0	B1 cells
GPR183	0.373813	0.483	0.235	8.41569e-231	2.08179e-226	B1 cells
TTN	0.351441	0.378	0.137	1.08331e-268	2.67978e-264	B1 cells
CD82	0.350507	0.63	0.346	1.26543e-250	3.13031e-246	B1 cells
PARP15	0.345134	0.511	0.239	1.60919e-258	3.98064e-254	B1 cells
RALGPS2	0.342529	0.919	0.716	0	0	B1 cells
FCRLA	0.339217	0.742	0.459	4.48396e-251	1.1092e-246	B1 cells
BANK1	0.331132	0.92	0.669	1.1884e-307	2.93974e-303	B1 cells
MS4A1	0.329407	0.984	0.767	0	0	B1 cells
NR4A2	0.327649	0.541	0.308	2.48734e-174	6.15293e-170	B1 cells
KLF6	0.320395	0.937	0.777	3.9976e-266	9.88886e-262	B1 cells
BLK	0.313987	0.745	0.466	3.50749e-243	8.67647e-239	B1 cells
SYK	0.313277	0.663	0.456	1.50784e-190	3.72994e-186	B1 cells
NAPSA	0.307029	0.357	0.166	6.31939e-161	1.56323e-156	B1 cells
FCRL3	0.306167	0.382	0.161	1.10793e-218	2.74068e-214	B1 cells
IL10RA	0.304148	0.421	0.209	8.14649e-183	2.0152e-178	B1 cells
SLC2A3	0.297636	0.586	0.364	6.83299e-152	1.69028e-147	B1 cells
COTL1	0.296557	0.674	0.502	1.82154e-158	4.50595e-154	B1 cells
AHNAK	0.293119	0.624	0.435	8.62761e-147	2.13421e-142	B1 cells
CCDC50	0.290993	0.549	0.372	7.93076e-161	1.96183e-156	B1 cells
POU2F2	0.289811	0.749	0.555	1.3764e-173	3.40481e-169	B1 cells
FCMR	0.287389	0.886	0.683	1.38221e-209	3.41917e-205	B1 cells
TCF4	0.28581	0.595	0.414	2.99368e-150	7.40548e-146	B1 cells
FOXP1	0.284147	0.802	0.547	9.08271e-218	2.24679e-213	B1 cells
MTRNR2L12	0.282016	0.486	0.366	1.08241e-57	2.67755e-53	B1 cells
ZEB2	0.281403	0.469	0.237	1.90476e-207	4.71181e-203	B1 cells
AIM2	0.277044	0.36	0.177	1.38399e-152	3.42357e-148	B1 cells
CD1C	0.276422	0.264	0.091	8.00802e-184	1.98094e-179	B1 cells
JMJD1C	0.27633	0.643	0.424	2.09867e-152	5.19149e-148	B1 cells
FGR	0.275555	0.38	0.184	2.43733e-156	6.02923e-152	B1 cells
SPIB	0.268393	0.521	0.291	7.54489e-199	1.86638e-194	B1 cells
SWAP70	0.267541	0.753	0.515	2.1706e-180	5.36941e-176	B1 cells
PIKFYVE	0.264096	0.362	0.159	1.58506e-184	3.92096e-180	B1 cells
DUSP2	0.263736	0.332	0.182	4.75326e-99	1.17581e-94	B1 cells
SMIM14	0.262459	0.537	0.327	1.04302e-140	2.58013e-136	B1 cells
ALOX5	0.262248	0.469	0.239	2.90856e-222	7.1949e-218	B1 cells
NBPF14	0.262236	0.392	0.191	1.88043e-163	4.65162e-159	B1 cells
SCIMP	0.261408	0.386	0.178	7.29312e-203	1.8041e-198	B1 cells
AKAP13	0.261266	0.631	0.446	1.21572e-129	3.00733e-125	B1 cells
PPP1R15A	0.260426	0.859	0.716	2.79649e-139	6.91768e-135	B1 cells
ARHGAP25	0.260057	0.429	0.234	9.15175e-141	2.26387e-136	B1 cells
ARHGAP17	0.257875	0.502	0.265	8.15941e-236	2.01839e-231	B1 cells
PLAC8	0.253577	0.666	0.507	1.75299e-113	4.33638e-109	B1 cells
LYN	0.253098	0.574	0.378	8.60416e-120	2.12841e-115	B1 cells
RRM2	1.44895	0.963	0.022	0	0	Dividing plasmablasts
IGHG1	1.3723	0.736	0.227	0	0	Dividing plasmablasts
SDF2L1	1.24206	0.995	0.212	0	0	Dividing plasmablasts
JCHAIN	1.22343	0.991	0.43	0	0	Dividing plasmablasts
TXNDC5	1.20218	0.981	0.154	0	0	Dividing plasmablasts
MZB1	1.19935	0.995	0.386	0	0	Dividing plasmablasts
TYMS	1.19677	0.949	0.031	0	0	Dividing plasmablasts
STMN1	1.19382	0.986	0.169	0	0	Dividing plasmablasts
MYDGF	1.13767	0.992	0.311	0	0	Dividing plasmablasts
MANF	1.13255	0.981	0.194	0	0	Dividing plasmablasts
FKBP11	1.11682	0.988	0.204	0	0	Dividing plasmablasts
TUBA1B	1.11443	0.992	0.511	0	0	Dividing plasmablasts
FABP5	1.09362	0.941	0.144	0	0	Dividing plasmablasts
CCND2	1.08074	0.886	0.125	0	0	Dividing plasmablasts
TXN	1.07913	0.99	0.295	0	0	Dividing plasmablasts
MKI67	1.0791	0.929	0.026	0	0	Dividing plasmablasts
SSR3	1.06911	0.993	0.336	0	0	Dividing plasmablasts
SEC11C	1.06711	0.993	0.34	0	0	Dividing plasmablasts
HMGB2	1.0557	0.983	0.282	0	0	Dividing plasmablasts
HSP90B1	1.04895	0.999	0.633	0	0	Dividing plasmablasts
AQP3	1.02636	0.929	0.124	0	0	Dividing plasmablasts
SMC4	1.01278	0.963	0.131	0	0	Dividing plasmablasts
SPCS3	0.998775	0.993	0.309	0	0	Dividing plasmablasts
LMAN1	0.991968	0.99	0.298	0	0	Dividing plasmablasts
TUBB	0.987948	0.979	0.413	0	0	Dividing plasmablasts
P4HB	0.980859	0.993	0.394	0	0	Dividing plasmablasts
TNFRSF17	0.974543	0.96	0.153	0	0	Dividing plasmablasts
PDIA4	0.96695	0.985	0.249	0	0	Dividing plasmablasts
LIME1	0.961927	0.973	0.192	0	0	Dividing plasmablasts
PTTG1	0.96067	0.925	0.081	0	0	Dividing plasmablasts
XBP1	0.95937	0.979	0.266	0	0	Dividing plasmablasts
JPT1	0.955522	0.978	0.255	0	0	Dividing plasmablasts
LDHA	0.938192	0.988	0.436	0	0	Dividing plasmablasts
SEC61B	0.936851	0.997	0.537	0	0	Dividing plasmablasts
IGLC1	0.932165	0.664	0.112	0	0	Dividing plasmablasts
UBE2C	0.930666	0.77	0.008	0	0	Dividing plasmablasts
NME1	0.929776	0.941	0.175	0	0	Dividing plasmablasts
RRBP1	0.929514	0.957	0.174	0	0	Dividing plasmablasts
ITM2C	0.928386	0.984	0.341	0	0	Dividing plasmablasts
PDIA6	0.925967	0.993	0.406	0	0	Dividing plasmablasts
CD38	0.922335	0.975	0.207	0	0	Dividing plasmablasts
OSTC	0.909351	0.982	0.305	0	0	Dividing plasmablasts
MYBL2	0.897545	0.904	0.057	0	0	Dividing plasmablasts
KDELR2	0.894055	0.98	0.302	0	0	Dividing plasmablasts
TUBB4B	0.892746	0.909	0.221	0	0	Dividing plasmablasts
PPIB	0.888666	0.999	0.733	0	0	Dividing plasmablasts
PCLAF	0.887659	0.863	0.027	0	0	Dividing plasmablasts
HM13	0.887484	0.983	0.307	0	0	Dividing plasmablasts
MCM7	0.886712	0.913	0.12	0	0	Dividing plasmablasts
PCNA	0.883152	0.858	0.067	0	0	Dividing plasmablasts
HSPD1	0.879784	0.98	0.406	0	0	Dividing plasmablasts
SEC61G	0.875157	0.993	0.458	0	0	Dividing plasmablasts
DNAJB11	0.872059	0.96	0.22	0	0	Dividing plasmablasts
CD320	0.865974	0.93	0.158	0	0	Dividing plasmablasts
SUB1	0.862667	0.999	0.682	0	0	Dividing plasmablasts
BIRC5	0.861881	0.868	0.024	0	0	Dividing plasmablasts
EIF4A1	0.858128	0.954	0.419	0	0	Dividing plasmablasts
HSPA5	0.851333	0.996	0.549	0	0	Dividing plasmablasts
SRGN	0.850303	0.987	0.342	0	0	Dividing plasmablasts
TMED9	0.846793	0.984	0.362	0	0	Dividing plasmablasts
NDUFC2	0.846583	0.957	0.268	0	0	Dividing plasmablasts
ATP5MC3	0.838024	0.994	0.535	0	0	Dividing plasmablasts
PSME2	0.833144	0.999	0.601	0	0	Dividing plasmablasts
TK1	0.82977	0.86	0.031	0	0	Dividing plasmablasts
TXNDC17	0.824097	0.951	0.186	0	0	Dividing plasmablasts
UQCRQ	0.820443	0.989	0.428	0	0	Dividing plasmablasts
MLEC	0.819562	0.953	0.196	0	0	Dividing plasmablasts
MRPL51	0.818355	0.967	0.265	0	0	Dividing plasmablasts
TMEM258	0.814516	0.995	0.528	0	0	Dividing plasmablasts
ATP5MC1	0.814432	0.984	0.396	0	0	Dividing plasmablasts
PRDX1	0.811788	0.988	0.46	0	0	Dividing plasmablasts
PSMB2	0.811439	0.973	0.3	0	0	Dividing plasmablasts
C12orf75	0.805027	0.901	0.165	0	0	Dividing plasmablasts
NUSAP1	0.804256	0.801	0.024	0	0	Dividing plasmablasts
DUT	0.802816	0.968	0.386	0	0	Dividing plasmablasts
LRRC59	0.801941	0.946	0.227	0	0	Dividing plasmablasts
HMGA1	0.79715	0.953	0.342	0	0	Dividing plasmablasts
GAPDH	0.79307	1	0.862	0	0	Dividing plasmablasts
PGAM1	0.793032	0.975	0.398	0	0	Dividing plasmablasts
CRELD2	0.792897	0.937	0.203	0	0	Dividing plasmablasts
PDCD5	0.790479	0.97	0.307	0	0	Dividing plasmablasts
PSMA2	0.789987	0.9	0.259	0	0	Dividing plasmablasts
TMEM208	0.788028	0.959	0.224	0	0	Dividing plasmablasts
RPN1	0.786046	0.984	0.372	0	0	Dividing plasmablasts
LMAN2	0.781936	0.984	0.362	0	0	Dividing plasmablasts
CENPM	0.778229	0.863	0.061	0	0	Dividing plasmablasts
HNRNPAB	0.77771	0.918	0.199	0	0	Dividing plasmablasts
TOP1	0.77483	0.975	0.328	0	0	Dividing plasmablasts
MRPL12	0.774033	0.837	0.114	0	0	Dividing plasmablasts
PPA1	0.772336	0.961	0.308	0	0	Dividing plasmablasts
NDUFS6	0.769059	0.968	0.288	0	0	Dividing plasmablasts
NDUFB6	0.766162	0.959	0.259	0	0	Dividing plasmablasts
RANBP1	0.763451	0.96	0.323	0	0	Dividing plasmablasts
GMPPB	0.761907	0.901	0.144	0	0	Dividing plasmablasts
FKBP2	0.760179	0.967	0.269	0	0	Dividing plasmablasts
NDUFAB1	0.759539	0.968	0.315	0	0	Dividing plasmablasts
ZWINT	0.759319	0.827	0.019	0	0	Dividing plasmablasts
SEC61A1	0.759059	0.952	0.223	0	0	Dividing plasmablasts
HDLBP	0.757635	0.941	0.214	0	0	Dividing plasmablasts
NDUFS5	0.755487	0.983	0.422	0	0	Dividing plasmablasts
SEC13	0.755409	0.956	0.286	0	0	Dividing plasmablasts
NDUFA6	0.755394	0.978	0.355	0	0	Dividing plasmablasts
CENPW	0.754642	0.853	0.037	0	0	Dividing plasmablasts
IFI30	0.752667	0.918	0.259	0	0	Dividing plasmablasts
SELENOS	0.752106	0.937	0.233	0	0	Dividing plasmablasts
ENO1	0.751342	0.99	0.511	0	0	Dividing plasmablasts
SPCS2	0.750989	0.995	0.49	0	0	Dividing plasmablasts
PRDX4	0.750218	0.932	0.202	0	0	Dividing plasmablasts
RAN	0.750187	0.995	0.642	0	0	Dividing plasmablasts
CALR	0.749717	0.997	0.654	0	0	Dividing plasmablasts
COPE	0.748931	0.992	0.494	0	0	Dividing plasmablasts
COX5A	0.74719	0.995	0.52	0	0	Dividing plasmablasts
SRPRB	0.746352	0.922	0.183	0	0	Dividing plasmablasts
SNRPG	0.746225	0.984	0.435	0	0	Dividing plasmablasts
PSMA3	0.746023	0.95	0.267	0	0	Dividing plasmablasts
PHF19	0.744833	0.818	0.043	0	0	Dividing plasmablasts
TPI1	0.742331	0.989	0.578	0	0	Dividing plasmablasts
PSMB3	0.738138	0.99	0.473	0	0	Dividing plasmablasts
CLSPN	0.737158	0.799	0.02	0	0	Dividing plasmablasts
TIMM8B	0.73681	0.918	0.177	0	0	Dividing plasmablasts
NDUFB8	0.736693	0.946	0.327	0	0	Dividing plasmablasts
CANX	0.736439	0.978	0.385	0	0	Dividing plasmablasts
CKS2	0.731817	0.846	0.12	0	0	Dividing plasmablasts
PSMA5	0.72989	0.957	0.293	0	0	Dividing plasmablasts
NANS	0.729287	0.904	0.161	0	0	Dividing plasmablasts
ATP5PF	0.728685	0.994	0.496	0	0	Dividing plasmablasts
IGKC	0.728455	0.708	0.555	0	0	Dividing plasmablasts
HSPE1	0.728244	0.963	0.4	0	0	Dividing plasmablasts
CDC20	0.72731	0.707	0.012	0	0	Dividing plasmablasts
SLC38A5	0.725899	0.866	0.116	0	0	Dividing plasmablasts
PRDX3	0.725357	0.882	0.162	0	0	Dividing plasmablasts
DHFR	0.725317	0.818	0.052	0	0	Dividing plasmablasts
NDUFV2	0.723722	0.984	0.415	0	0	Dividing plasmablasts
CYC1	0.720915	0.969	0.333	0	0	Dividing plasmablasts
DCPS	0.718649	0.925	0.207	0	0	Dividing plasmablasts
UBE2S	0.716811	0.799	0.088	0	0	Dividing plasmablasts
FEN1	0.71369	0.837	0.059	0	0	Dividing plasmablasts
ERLEC1	0.713618	0.947	0.26	0	0	Dividing plasmablasts
IGHV6-1	0.708822	0.443	0.063	0	0	Dividing plasmablasts
ANAPC11	0.708587	0.978	0.383	0	0	Dividing plasmablasts
PSMB6	0.70773	0.984	0.446	0	0	Dividing plasmablasts
NDUFA7	0.70701	0.89	0.217	0	0	Dividing plasmablasts
NASP	0.706082	0.942	0.301	0	0	Dividing plasmablasts
RPN2	0.705906	0.98	0.402	0	0	Dividing plasmablasts
APOBEC3B	0.705776	0.75	0.038	0	0	Dividing plasmablasts
AURKAIP1	0.699651	0.983	0.407	0	0	Dividing plasmablasts
PRDX2	0.699327	0.94	0.318	0	0	Dividing plasmablasts
CNPY2	0.699275	0.911	0.221	0	0	Dividing plasmablasts
IFI27	0.698252	0.541	0.111	0	0	Dividing plasmablasts
ISOC2	0.697449	0.879	0.151	0	0	Dividing plasmablasts
COX8A	0.69554	0.993	0.567	0	0	Dividing plasmablasts
GGH	0.694891	0.84	0.086	0	0	Dividing plasmablasts
NDUFB3	0.693743	0.941	0.255	0	0	Dividing plasmablasts
HMGB3	0.693311	0.809	0.055	0	0	Dividing plasmablasts
COX7B	0.690891	0.986	0.47	0	0	Dividing plasmablasts
ANXA2	0.686997	0.949	0.307	0	0	Dividing plasmablasts
BOLA3	0.686531	0.861	0.121	0	0	Dividing plasmablasts
SSR1	0.684861	0.958	0.306	0	0	Dividing plasmablasts
ARF4	0.682534	0.96	0.346	0	0	Dividing plasmablasts
CYTOR	0.67783	0.87	0.129	0	0	Dividing plasmablasts
DYNLL1	0.677432	0.959	0.359	0	0	Dividing plasmablasts
PRELID1	0.676472	0.985	0.501	0	0	Dividing plasmablasts
NDUFA11	0.675054	0.982	0.46	0	0	Dividing plasmablasts
MRPS34	0.674428	0.966	0.356	0	0	Dividing plasmablasts
LDHB	0.665047	0.987	0.532	0	0	Dividing plasmablasts
DAD1	0.664742	0.986	0.48	0	0	Dividing plasmablasts
GNG5	0.663678	0.988	0.529	0	0	Dividing plasmablasts
CENPF	0.663608	0.721	0.022	0	0	Dividing plasmablasts
SHCBP1	0.660614	0.769	0.027	0	0	Dividing plasmablasts
PSMA6	0.660256	0.965	0.369	0	0	Dividing plasmablasts
LGALS1	0.660157	0.905	0.346	0	0	Dividing plasmablasts
DERL3	0.660092	0.883	0.221	0	0	Dividing plasmablasts
HYOU1	0.657584	0.833	0.121	0	0	Dividing plasmablasts
MTHFD2	0.655133	0.835	0.139	0	0	Dividing plasmablasts
KPNA2	0.653392	0.781	0.095	0	0	Dividing plasmablasts
ATP5MF	0.651365	0.99	0.516	0	0	Dividing plasmablasts
DDOST	0.650608	0.971	0.379	0	0	Dividing plasmablasts
POLR2L	0.647333	0.982	0.447	0	0	Dividing plasmablasts
MESD	0.646756	0.931	0.249	0	0	Dividing plasmablasts
MRPS24	0.644546	0.94	0.298	0	0	Dividing plasmablasts
CCDC167	0.64325	0.887	0.166	0	0	Dividing plasmablasts
SNRPE	0.64261	0.932	0.303	0	0	Dividing plasmablasts
CDKN3	0.642212	0.742	0.02	0	0	Dividing plasmablasts
YIF1B	0.64209	0.885	0.171	0	0	Dividing plasmablasts
MRPL41	0.642068	0.953	0.306	0	0	Dividing plasmablasts
CCNA2	0.639402	0.724	0.008	0	0	Dividing plasmablasts
UQCC2	0.638391	0.893	0.181	0	0	Dividing plasmablasts
IDH2	0.637821	0.913	0.273	0	0	Dividing plasmablasts
SRM	0.637668	0.858	0.208	0	0	Dividing plasmablasts
ELL2	0.637489	0.884	0.181	0	0	Dividing plasmablasts
MTDH	0.636555	0.995	0.597	0	0	Dividing plasmablasts
PA2G4	0.634263	0.959	0.392	0	0	Dividing plasmablasts
TOP2A	0.633849	0.66	0.011	0	0	Dividing plasmablasts
ATP5F1A	0.63272	0.985	0.489	0	0	Dividing plasmablasts
ERH	0.629654	0.983	0.498	0	0	Dividing plasmablasts
TMEM106C	0.627728	0.829	0.115	0	0	Dividing plasmablasts
TMED10	0.625614	0.973	0.423	0	0	Dividing plasmablasts
GMNN	0.625451	0.758	0.036	0	0	Dividing plasmablasts
SMC2	0.625206	0.794	0.063	0	0	Dividing plasmablasts
CALU	0.624777	0.845	0.142	0	0	Dividing plasmablasts
SNRPC	0.624633	0.957	0.37	0	0	Dividing plasmablasts
DERL1	0.624566	0.934	0.283	0	0	Dividing plasmablasts
IGHA1	0.624098	0.71	0.343	0	0	Dividing plasmablasts
EIF2S2	0.623766	0.957	0.342	0	0	Dividing plasmablasts
MAD2L1	0.623505	0.766	0.039	0	0	Dividing plasmablasts
LAP3	0.622563	0.895	0.246	0	0	Dividing plasmablasts
IGLC2	0.621768	0.445	0.251	1.14722e-271	2.83788e-267	Dividing plasmablasts
IER3IP1	0.621695	0.897	0.203	0	0	Dividing plasmablasts
STT3A	0.621453	0.847	0.15	0	0	Dividing plasmablasts
SNRPD1	0.62035	0.956	0.365	0	0	Dividing plasmablasts
EBNA1BP2	0.618965	0.822	0.142	0	0	Dividing plasmablasts
ANP32E	0.618654	0.942	0.33	0	0	Dividing plasmablasts
GSTP1	0.618438	0.951	0.526	0	0	Dividing plasmablasts
GINS2	0.617853	0.692	0.02	0	0	Dividing plasmablasts
ATP5PO	0.617591	0.944	0.403	0	0	Dividing plasmablasts
C1QBP	0.617214	0.955	0.453	0	0	Dividing plasmablasts
SSR4	0.616969	0.997	0.664	0	0	Dividing plasmablasts
STOML2	0.615554	0.909	0.262	0	0	Dividing plasmablasts
NOP10	0.61546	0.97	0.382	0	0	Dividing plasmablasts
CENPU	0.614998	0.757	0.029	0	0	Dividing plasmablasts
NDUFA13	0.614641	0.986	0.51	0	0	Dividing plasmablasts
ELOC	0.614426	0.937	0.305	0	0	Dividing plasmablasts
TOMM6	0.613923	0.824	0.28	0	0	Dividing plasmablasts
RPS27L	0.613789	0.964	0.387	0	0	Dividing plasmablasts
TUBA1C	0.613778	0.767	0.132	0	0	Dividing plasmablasts
MRPL57	0.611813	0.941	0.302	0	0	Dividing plasmablasts
ATOX1	0.611646	0.917	0.243	0	0	Dividing plasmablasts
LSM3	0.611552	0.959	0.339	0	0	Dividing plasmablasts
TXNDC11	0.611141	0.899	0.216	0	0	Dividing plasmablasts
SLC35B1	0.610181	0.851	0.144	0	0	Dividing plasmablasts
MIR4435-2HG	0.607854	0.793	0.082	0	0	Dividing plasmablasts
CACYBP	0.60714	0.92	0.301	0	0	Dividing plasmablasts
NUCB2	0.606461	0.824	0.145	0	0	Dividing plasmablasts
LMNB1	0.605524	0.776	0.074	0	0	Dividing plasmablasts
PKM	0.605244	0.973	0.512	0	0	Dividing plasmablasts
GYG1	0.60524	0.799	0.149	0	0	Dividing plasmablasts
PSMA4	0.604828	0.928	0.295	0	0	Dividing plasmablasts
HNRNPD	0.604319	0.921	0.275	0	0	Dividing plasmablasts
POP7	0.604062	0.823	0.111	0	0	Dividing plasmablasts
PSMD8	0.603334	0.969	0.424	0	0	Dividing plasmablasts
NDUFC1	0.602176	0.922	0.275	0	0	Dividing plasmablasts
SIVA1	0.600246	0.949	0.344	0	0	Dividing plasmablasts
DNMT1	0.599851	0.841	0.142	0	0	Dividing plasmablasts
CCT6A	0.599503	0.935	0.346	0	0	Dividing plasmablasts
NME2	0.598167	0.995	0.691	0	0	Dividing plasmablasts
ATP5F1B	0.598119	0.988	0.583	0	0	Dividing plasmablasts
POMP	0.597494	0.978	0.457	0	0	Dividing plasmablasts
MRPL20	0.596136	0.928	0.305	0	0	Dividing plasmablasts
TOMM5	0.595829	0.949	0.353	0	0	Dividing plasmablasts
TUBG1	0.595599	0.735	0.046	0	0	Dividing plasmablasts
EIF4A3	0.595587	0.858	0.189	0	0	Dividing plasmablasts
SLIRP	0.595504	0.874	0.216	0	0	Dividing plasmablasts
DNAJC3	0.595377	0.897	0.227	0	0	Dividing plasmablasts
PKMYT1	0.594208	0.676	0.007	0	0	Dividing plasmablasts
GLRX	0.593783	0.88	0.215	0	0	Dividing plasmablasts
CDK2AP2	0.592927	0.927	0.334	0	0	Dividing plasmablasts
ZNF706	0.591914	0.966	0.41	0	0	Dividing plasmablasts
NDUFAF3	0.591337	0.945	0.325	0	0	Dividing plasmablasts
TXNDC15	0.589087	0.846	0.155	0	0	Dividing plasmablasts
PHGDH	0.587698	0.676	0.05	0	0	Dividing plasmablasts
ASPM	0.587571	0.663	0.013	0	0	Dividing plasmablasts
CCT5	0.587365	0.884	0.26	0	0	Dividing plasmablasts
VDAC1	0.587345	0.909	0.296	0	0	Dividing plasmablasts
TUFM	0.586974	0.977	0.475	0	0	Dividing plasmablasts
HELLS	0.586093	0.733	0.062	0	0	Dividing plasmablasts
TECR	0.585936	0.947	0.328	0	0	Dividing plasmablasts
SAR1B	0.58584	0.874	0.192	0	0	Dividing plasmablasts
YWHAE	0.585632	0.927	0.288	0	0	Dividing plasmablasts
MRPL22	0.58483	0.869	0.189	0	0	Dividing plasmablasts
CCT2	0.583163	0.943	0.383	0	0	Dividing plasmablasts
UBE2J1	0.583059	0.99	0.575	0	0	Dividing plasmablasts
RABAC1	0.582793	0.986	0.515	0	0	Dividing plasmablasts
EIF4G1	0.582754	0.887	0.212	0	0	Dividing plasmablasts
UQCRC1	0.582594	0.935	0.33	0	0	Dividing plasmablasts
CKLF	0.580974	0.89	0.204	0	0	Dividing plasmablasts
CLPTM1L	0.580375	0.777	0.098	0	0	Dividing plasmablasts
UFD1	0.580326	0.891	0.227	0	0	Dividing plasmablasts
ROMO1	0.580072	0.964	0.387	0	0	Dividing plasmablasts
SNRPB	0.580045	0.981	0.511	0	0	Dividing plasmablasts
EMC6	0.579892	0.886	0.208	0	0	Dividing plasmablasts
FDPS	0.579404	0.912	0.248	0	0	Dividing plasmablasts
RPA3	0.579028	0.907	0.244	0	0	Dividing plasmablasts
ARPC5L	0.577851	0.957	0.361	0	0	Dividing plasmablasts
COX7A2	0.577174	0.994	0.646	0	0	Dividing plasmablasts
SURF4	0.577153	0.868	0.195	0	0	Dividing plasmablasts
TIMM17A	0.5771	0.856	0.179	0	0	Dividing plasmablasts
NDUFB7	0.575806	0.967	0.387	0	0	Dividing plasmablasts
SEM1	0.574928	0.954	0.357	0	0	Dividing plasmablasts
MIF	0.574363	0.997	0.834	0	0	Dividing plasmablasts
S100A10	0.57425	0.946	0.459	0	0	Dividing plasmablasts
RPS17	0.573171	0.978	0.591	0	0	Dividing plasmablasts
SLC25A4	0.572545	0.788	0.111	0	0	Dividing plasmablasts
HMGB1	0.572092	0.999	0.886	0	0	Dividing plasmablasts
DTYMK	0.571883	0.803	0.099	0	0	Dividing plasmablasts
PAICS	0.570757	0.786	0.126	0	0	Dividing plasmablasts
COX6A1	0.569115	0.997	0.765	0	0	Dividing plasmablasts
BUB1	0.569049	0.697	0.024	0	0	Dividing plasmablasts
DDX39A	0.568832	0.947	0.36	0	0	Dividing plasmablasts
ATP1B3	0.567907	0.811	0.139	0	0	Dividing plasmablasts
SPCS1	0.567779	0.988	0.609	0	0	Dividing plasmablasts
SRP19	0.567264	0.927	0.295	0	0	Dividing plasmablasts
FBXO5	0.566656	0.701	0.031	0	0	Dividing plasmablasts
TIMM10	0.56643	0.838	0.172	0	0	Dividing plasmablasts
TIMM13	0.565978	0.87	0.227	0	0	Dividing plasmablasts
CARHSP1	0.565649	0.844	0.157	0	0	Dividing plasmablasts
NDUFB4	0.565534	0.973	0.449	0	0	Dividing plasmablasts
CALM3	0.565034	0.952	0.376	0	0	Dividing plasmablasts
C11orf98	0.564499	0.803	0.161	0	0	Dividing plasmablasts
ATP5MPL	0.56434	0.973	0.459	0	0	Dividing plasmablasts
ATP6V0B	0.563331	0.974	0.488	0	0	Dividing plasmablasts
AL133467.1	0.562706	0.759	0.1	0	0	Dividing plasmablasts
NUDT5	0.562607	0.862	0.191	0	0	Dividing plasmablasts
EIF5B	0.561756	0.925	0.284	0	0	Dividing plasmablasts
RBX1	0.561526	0.956	0.376	0	0	Dividing plasmablasts
HSD17B10	0.561477	0.9	0.232	0	0	Dividing plasmablasts
ADRM1	0.559923	0.942	0.339	0	0	Dividing plasmablasts
CCNB2	0.559744	0.643	0.011	0	0	Dividing plasmablasts
KIF22	0.559452	0.778	0.091	0	0	Dividing plasmablasts
MRPL27	0.558282	0.831	0.147	0	0	Dividing plasmablasts
MRPS16	0.557484	0.9	0.245	0	0	Dividing plasmablasts
SNRNP25	0.556718	0.855	0.182	0	0	Dividing plasmablasts
PREB	0.556319	0.832	0.179	0	0	Dividing plasmablasts
MRPL52	0.556311	0.961	0.412	0	0	Dividing plasmablasts
PPM1G	0.555852	0.939	0.343	0	0	Dividing plasmablasts
CXCR3	0.555519	0.673	0.087	0	0	Dividing plasmablasts
UBE2T	0.554939	0.715	0.032	0	0	Dividing plasmablasts
PARK7	0.554191	0.983	0.525	0	0	Dividing plasmablasts
ALG5	0.552906	0.855	0.184	0	0	Dividing plasmablasts
KRTCAP2	0.552198	0.992	0.6	0	0	Dividing plasmablasts
ANXA5	0.552174	0.941	0.351	0	0	Dividing plasmablasts
LSM5	0.551678	0.937	0.322	0	0	Dividing plasmablasts
PSMC3	0.551329	0.895	0.238	0	0	Dividing plasmablasts
PSMB1	0.550664	0.987	0.55	0	0	Dividing plasmablasts
CRIP1	0.54884	0.898	0.498	0	0	Dividing plasmablasts
RAB5IF	0.548259	0.886	0.254	0	0	Dividing plasmablasts
CKS1B	0.547687	0.754	0.084	0	0	Dividing plasmablasts
IFI6	0.547464	0.822	0.305	0	0	Dividing plasmablasts
UQCR10	0.54695	0.98	0.536	0	0	Dividing plasmablasts
SYNCRIP	0.546816	0.891	0.249	0	0	Dividing plasmablasts
ZNF593	0.545821	0.885	0.225	0	0	Dividing plasmablasts
CISD2	0.545491	0.854	0.194	0	0	Dividing plasmablasts
DNAJC1	0.544862	0.878	0.217	0	0	Dividing plasmablasts
TRABD	0.54448	0.879	0.24	0	0	Dividing plasmablasts
TPX2	0.544453	0.639	0.013	0	0	Dividing plasmablasts
COX6B1	0.544247	0.997	0.692	0	0	Dividing plasmablasts
AHCY	0.544036	0.844	0.193	0	0	Dividing plasmablasts
MRPL37	0.542546	0.832	0.168	0	0	Dividing plasmablasts
NDUFS3	0.54164	0.889	0.233	0	0	Dividing plasmablasts
PHB	0.541625	0.897	0.295	0	0	Dividing plasmablasts
FAM136A	0.541602	0.863	0.21	0	0	Dividing plasmablasts
AURKB	0.540881	0.638	0.006	0	0	Dividing plasmablasts
CDK1	0.540873	0.638	0.008	0	0	Dividing plasmablasts
NCAPG	0.540671	0.658	0.01	0	0	Dividing plasmablasts
VOPP1	0.539521	0.951	0.366	0	0	Dividing plasmablasts
MRPL14	0.539225	0.865	0.212	0	0	Dividing plasmablasts
BCL2L12	0.537611	0.764	0.088	0	0	Dividing plasmablasts
GADD45GIP1	0.536204	0.958	0.399	0	0	Dividing plasmablasts
SNRPF	0.535465	0.927	0.352	0	0	Dividing plasmablasts
MCUR1	0.535242	0.84	0.169	0	0	Dividing plasmablasts
VDAC3	0.534723	0.866	0.215	0	0	Dividing plasmablasts
MCM5	0.534458	0.834	0.218	0	0	Dividing plasmablasts
KDELR1	0.534436	0.933	0.372	0	0	Dividing plasmablasts
NDUFA12	0.532618	0.941	0.351	0	0	Dividing plasmablasts
SLC9A3R1	0.532161	0.869	0.25	0	0	Dividing plasmablasts
NDUFB10	0.530727	0.972	0.471	0	0	Dividing plasmablasts
CCNB1	0.529661	0.595	0.022	0	0	Dividing plasmablasts
DNAJC9	0.529587	0.819	0.146	0	0	Dividing plasmablasts
SLAMF7	0.529522	0.749	0.109	0	0	Dividing plasmablasts
GTF3C6	0.529263	0.9	0.266	0	0	Dividing plasmablasts
NDUFS8	0.52901	0.939	0.34	0	0	Dividing plasmablasts
PLK1	0.528279	0.546	0.009	0	0	Dividing plasmablasts
UAP1	0.528261	0.724	0.126	0	0	Dividing plasmablasts
CBX3	0.528166	0.936	0.364	0	0	Dividing plasmablasts
UBE2L3	0.528041	0.95	0.373	0	0	Dividing plasmablasts
NAA38	0.528002	0.926	0.333	0	0	Dividing plasmablasts
CENPX	0.527805	0.845	0.19	0	0	Dividing plasmablasts
CHCHD2	0.527628	0.998	0.837	0	0	Dividing plasmablasts
CCT8	0.527627	0.94	0.403	0	0	Dividing plasmablasts
RER1	0.526277	0.91	0.297	0	0	Dividing plasmablasts
SLBP	0.526204	0.804	0.202	0	0	Dividing plasmablasts
ABRACL	0.526132	0.898	0.283	0	0	Dividing plasmablasts
PHPT1	0.525451	0.9	0.264	0	0	Dividing plasmablasts
GTSE1	0.525209	0.633	0.007	0	0	Dividing plasmablasts
SNU13	0.525176	0.98	0.532	0	0	Dividing plasmablasts
SDF4	0.525006	0.937	0.339	0	0	Dividing plasmablasts
GCSH	0.524943	0.724	0.083	0	0	Dividing plasmablasts
EBP	0.524708	0.795	0.126	0	0	Dividing plasmablasts
EMC7	0.524627	0.888	0.251	0	0	Dividing plasmablasts
SPN	0.524039	0.692	0.085	0	0	Dividing plasmablasts
CD59	0.523575	0.751	0.115	0	0	Dividing plasmablasts
CHPF	0.522555	0.719	0.098	0	0	Dividing plasmablasts
ACTG1	0.522359	0.997	0.831	0	0	Dividing plasmablasts
MRPS7	0.522177	0.901	0.266	0	0	Dividing plasmablasts
SND1	0.522009	0.908	0.288	0	0	Dividing plasmablasts
SRSF2	0.520446	0.977	0.522	0	0	Dividing plasmablasts
POU2AF1	0.520063	0.972	0.521	0	0	Dividing plasmablasts
CDC6	0.519632	0.644	0.016	0	0	Dividing plasmablasts
ITGB7	0.518305	0.914	0.304	0	0	Dividing plasmablasts
SRPRA	0.517061	0.935	0.347	0	0	Dividing plasmablasts
CLPP	0.516675	0.891	0.264	0	0	Dividing plasmablasts
MCM3	0.51626	0.73	0.11	0	0	Dividing plasmablasts
PSMA7	0.51542	0.985	0.589	0	0	Dividing plasmablasts
SKA2	0.514922	0.774	0.104	0	0	Dividing plasmablasts
MRPS15	0.514876	0.894	0.27	0	0	Dividing plasmablasts
MCM4	0.514418	0.646	0.032	0	0	Dividing plasmablasts
TUBA4A	0.511484	0.889	0.334	0	0	Dividing plasmablasts
MRPS12	0.510714	0.842	0.213	0	0	Dividing plasmablasts
MTCH2	0.510201	0.805	0.169	0	0	Dividing plasmablasts
HSP90AA1	0.509887	0.992	0.776	0	0	Dividing plasmablasts
LILRB4	0.509631	0.647	0.079	0	0	Dividing plasmablasts
TMEM167A	0.508606	0.841	0.19	0	0	Dividing plasmablasts
IRF4	0.508461	0.679	0.165	0	0	Dividing plasmablasts
MYCBP	0.506726	0.751	0.102	0	0	Dividing plasmablasts
ATP5F1C	0.506571	0.961	0.438	0	0	Dividing plasmablasts
MDH2	0.50635	0.962	0.467	0	0	Dividing plasmablasts
LSM4	0.504558	0.901	0.309	0	0	Dividing plasmablasts
CYCS	0.50455	0.973	0.522	0	0	Dividing plasmablasts
TMPO	0.502707	0.913	0.299	0	0	Dividing plasmablasts
NDUFA2	0.502195	0.949	0.378	0	0	Dividing plasmablasts
CDCA5	0.501287	0.641	0.007	0	0	Dividing plasmablasts
ATAD2	0.500907	0.691	0.068	0	0	Dividing plasmablasts
VKORC1	0.500854	0.737	0.114	0	0	Dividing plasmablasts
TALDO1	0.500093	0.944	0.397	0	0	Dividing plasmablasts
SSBP1	0.500009	0.956	0.431	0	0	Dividing plasmablasts
SMC1A	0.4999	0.84	0.202	0	0	Dividing plasmablasts
LGALS3	0.499443	0.719	0.116	0	0	Dividing plasmablasts
EZH2	0.499121	0.681	0.051	0	0	Dividing plasmablasts
FNDC3B	0.498777	0.72	0.107	0	0	Dividing plasmablasts
HAX1	0.498227	0.907	0.326	0	0	Dividing plasmablasts
RPL26L1	0.497876	0.76	0.115	0	0	Dividing plasmablasts
SAR1A	0.496912	0.777	0.13	0	0	Dividing plasmablasts
CSNK2B	0.496507	0.924	0.409	0	0	Dividing plasmablasts
SEMA4A	0.49562	0.741	0.108	0	0	Dividing plasmablasts
NHP2	0.495468	0.932	0.397	0	0	Dividing plasmablasts
SSR2	0.495309	0.991	0.67	0	0	Dividing plasmablasts
RRM1	0.494466	0.701	0.065	0	0	Dividing plasmablasts
TNFRSF13B	0.494414	0.88	0.294	0	0	Dividing plasmablasts
MRPL40	0.491747	0.885	0.258	0	0	Dividing plasmablasts
COPB2	0.49166	0.846	0.214	0	0	Dividing plasmablasts
IFI27L1	0.491208	0.725	0.094	0	0	Dividing plasmablasts
GMPPA	0.490481	0.771	0.13	0	0	Dividing plasmablasts
BST2	0.489611	0.96	0.498	0	0	Dividing plasmablasts
ATP5MD	0.489124	0.962	0.477	0	0	Dividing plasmablasts
NUDT1	0.488752	0.818	0.158	0	0	Dividing plasmablasts
REXO2	0.487929	0.832	0.203	0	0	Dividing plasmablasts
KIFC1	0.486787	0.611	0.007	0	0	Dividing plasmablasts
LAGE3	0.485677	0.821	0.181	0	0	Dividing plasmablasts
NDUFS7	0.485438	0.954	0.417	0	0	Dividing plasmablasts
LRPAP1	0.485189	0.922	0.331	0	0	Dividing plasmablasts
CENPN	0.485101	0.673	0.036	0	0	Dividing plasmablasts
YIF1A	0.485033	0.853	0.237	0	0	Dividing plasmablasts
GPAA1	0.48455	0.864	0.234	0	0	Dividing plasmablasts
MRPS33	0.484534	0.79	0.156	0	0	Dividing plasmablasts
SRA1	0.484464	0.843	0.214	0	0	Dividing plasmablasts
TAP1	0.484414	0.914	0.33	0	0	Dividing plasmablasts
ZDHHC12	0.482512	0.791	0.153	0	0	Dividing plasmablasts
SEC14L1	0.48157	0.866	0.242	0	0	Dividing plasmablasts
PSMD1	0.481337	0.79	0.161	0	0	Dividing plasmablasts
DNAJC15	0.481115	0.954	0.423	0	0	Dividing plasmablasts
LRR1	0.480694	0.698	0.055	0	0	Dividing plasmablasts
SLC25A5	0.480047	0.989	0.704	0	0	Dividing plasmablasts
PSMD7	0.480005	0.926	0.355	0	0	Dividing plasmablasts
UBE2G1	0.479296	0.881	0.278	0	0	Dividing plasmablasts
PSMC2	0.478984	0.788	0.154	0	0	Dividing plasmablasts
MRPS18C	0.478611	0.854	0.22	0	0	Dividing plasmablasts
MRPL4	0.478009	0.847	0.248	0	0	Dividing plasmablasts
ENY2	0.477367	0.914	0.326	0	0	Dividing plasmablasts
GNL3	0.476927	0.802	0.184	0	0	Dividing plasmablasts
CDCA8	0.476832	0.569	0.008	0	0	Dividing plasmablasts
BANF1	0.475956	0.922	0.384	0	0	Dividing plasmablasts
BSG	0.475891	0.939	0.394	0	0	Dividing plasmablasts
MRPL13	0.475862	0.788	0.153	0	0	Dividing plasmablasts
MGAT1	0.474698	0.843	0.215	0	0	Dividing plasmablasts
TMED2	0.473999	0.923	0.395	0	0	Dividing plasmablasts
NDUFA4	0.473166	0.989	0.658	0	0	Dividing plasmablasts
NDUFB9	0.472685	0.978	0.534	0	0	Dividing plasmablasts
PSMB5	0.471382	0.759	0.135	0	0	Dividing plasmablasts
NDUFB2	0.470598	0.973	0.495	0	0	Dividing plasmablasts
ETFB	0.470508	0.896	0.287	0	0	Dividing plasmablasts
EEF1E1	0.469992	0.736	0.128	0	0	Dividing plasmablasts
PSMD2	0.469423	0.862	0.251	0	0	Dividing plasmablasts
CCDC124	0.469339	0.857	0.235	0	0	Dividing plasmablasts
PRDX5	0.469033	0.975	0.512	0	0	Dividing plasmablasts
VCP	0.468883	0.967	0.466	0	0	Dividing plasmablasts
CAPNS1	0.467636	0.765	0.153	0	0	Dividing plasmablasts
PSMD14	0.467631	0.817	0.183	0	0	Dividing plasmablasts
ARHGDIA	0.46704	0.96	0.495	0	0	Dividing plasmablasts
NDUFA9	0.466419	0.799	0.181	0	0	Dividing plasmablasts
CCT7	0.466412	0.936	0.418	0	0	Dividing plasmablasts
MTFP1	0.465935	0.699	0.091	0	0	Dividing plasmablasts
SEC11A	0.465751	0.939	0.407	0	0	Dividing plasmablasts
SRP54	0.465615	0.833	0.212	0	0	Dividing plasmablasts
TMEM147	0.464827	0.889	0.298	0	0	Dividing plasmablasts
NAA10	0.464161	0.87	0.262	0	0	Dividing plasmablasts
RUVBL2	0.46332	0.759	0.136	0	0	Dividing plasmablasts
PDXK	0.463131	0.705	0.105	0	0	Dividing plasmablasts
MRPL55	0.462527	0.843	0.22	0	0	Dividing plasmablasts
NOL7	0.462387	0.963	0.475	0	0	Dividing plasmablasts
ORMDL2	0.462283	0.799	0.161	0	0	Dividing plasmablasts
SLC1A5	0.461414	0.654	0.092	0	0	Dividing plasmablasts
IGHG3	0.461204	0.492	0.178	0	0	Dividing plasmablasts
CD27	0.461192	0.808	0.271	0	0	Dividing plasmablasts
HMGN2	0.460709	0.995	0.812	0	0	Dividing plasmablasts
SEC24D	0.460351	0.716	0.121	0	0	Dividing plasmablasts
ANP32B	0.460297	0.989	0.647	0	0	Dividing plasmablasts
UCHL5	0.459553	0.798	0.173	0	0	Dividing plasmablasts
GPI	0.459252	0.876	0.31	0	0	Dividing plasmablasts
NDUFB11	0.458915	0.991	0.641	0	0	Dividing plasmablasts
IFI35	0.458791	0.842	0.257	0	0	Dividing plasmablasts
PMVK	0.458672	0.763	0.149	0	0	Dividing plasmablasts
COX6C	0.458261	0.994	0.686	0	0	Dividing plasmablasts
TRAM1	0.458193	0.942	0.42	0	0	Dividing plasmablasts
SLC25A3	0.457162	0.983	0.61	0	0	Dividing plasmablasts
COX5B	0.456643	0.992	0.685	0	0	Dividing plasmablasts
GHITM	0.456358	0.929	0.389	0	0	Dividing plasmablasts
MCM6	0.455553	0.576	0.034	0	0	Dividing plasmablasts
GSPT1	0.45535	0.765	0.176	0	0	Dividing plasmablasts
MDH1	0.455178	0.894	0.325	0	0	Dividing plasmablasts
TMED3	0.454307	0.799	0.185	0	0	Dividing plasmablasts
ALG3	0.454004	0.774	0.159	0	0	Dividing plasmablasts
XRCC5	0.453277	0.951	0.465	0	0	Dividing plasmablasts
TXNL4A	0.453131	0.828	0.231	0	0	Dividing plasmablasts
IFNAR2	0.453123	0.771	0.169	0	0	Dividing plasmablasts
TCP1	0.45253	0.854	0.265	0	0	Dividing plasmablasts
REEP5	0.452366	0.95	0.413	0	0	Dividing plasmablasts
CENPE	0.451781	0.536	0.016	0	0	Dividing plasmablasts
COMTD1	0.451707	0.692	0.099	0	0	Dividing plasmablasts
EIF2S1	0.451378	0.784	0.172	0	0	Dividing plasmablasts
CLTA	0.450691	0.869	0.274	0	0	Dividing plasmablasts
COX17	0.450518	0.912	0.348	0	0	Dividing plasmablasts
NOP56	0.450121	0.813	0.213	0	0	Dividing plasmablasts
MRPL11	0.449419	0.844	0.236	0	0	Dividing plasmablasts
POLR2H	0.449324	0.755	0.144	0	0	Dividing plasmablasts
EIF3A	0.447502	0.93	0.384	0	0	Dividing plasmablasts
MAN1A1	0.447502	0.692	0.104	0	0	Dividing plasmablasts
PSMD11	0.447454	0.826	0.225	0	0	Dividing plasmablasts
PSMB7	0.447116	0.853	0.25	0	0	Dividing plasmablasts
CCT3	0.446799	0.918	0.395	0	0	Dividing plasmablasts
NDUFAF8	0.446407	0.851	0.265	0	0	Dividing plasmablasts
RNASEH2C	0.445971	0.916	0.332	0	0	Dividing plasmablasts
IKBIP	0.445962	0.727	0.123	0	0	Dividing plasmablasts
ALDOA	0.445915	0.957	0.558	0	0	Dividing plasmablasts
COPS9	0.445399	0.895	0.32	0	0	Dividing plasmablasts
PSMB8	0.445051	0.975	0.543	0	0	Dividing plasmablasts
RAD51C	0.444863	0.719	0.103	0	0	Dividing plasmablasts
PRDM1	0.44344	0.68	0.11	0	0	Dividing plasmablasts
PSMB4	0.443091	0.865	0.268	0	0	Dividing plasmablasts
UQCRH	0.442382	0.993	0.748	0	0	Dividing plasmablasts
CMC2	0.442342	0.779	0.159	0	0	Dividing plasmablasts
SELENOK	0.442079	0.928	0.411	0	0	Dividing plasmablasts
TOMM40	0.441692	0.731	0.145	0	0	Dividing plasmablasts
MRPL28	0.44115	0.834	0.219	0	0	Dividing plasmablasts
MRPL16	0.439816	0.811	0.203	0	0	Dividing plasmablasts
CDCA3	0.439682	0.559	0.006	0	0	Dividing plasmablasts
TMED5	0.439392	0.872	0.27	0	0	Dividing plasmablasts
ISG15	0.439314	0.812	0.336	0	0	Dividing plasmablasts
COPS3	0.439167	0.803	0.193	0	0	Dividing plasmablasts
RNASEH2A	0.438744	0.674	0.069	0	0	Dividing plasmablasts
TRAP1	0.438643	0.711	0.123	0	0	Dividing plasmablasts
FARSA	0.438496	0.741	0.137	0	0	Dividing plasmablasts
SSRP1	0.43844	0.818	0.223	0	0	Dividing plasmablasts
LSM2	0.438329	0.912	0.365	0	0	Dividing plasmablasts
CDKN2A	0.438217	0.629	0.078	0	0	Dividing plasmablasts
MRPL38	0.438121	0.808	0.203	0	0	Dividing plasmablasts
CBWD5	0.43783	0.768	0.175	0	0	Dividing plasmablasts
ATP5PB	0.437761	0.955	0.481	0	0	Dividing plasmablasts
BAK1	0.437653	0.679	0.114	0	0	Dividing plasmablasts
POLR2E	0.437299	0.912	0.371	0	0	Dividing plasmablasts
CASP3	0.437003	0.699	0.117	0	0	Dividing plasmablasts
SLC39A7	0.436139	0.725	0.134	0	0	Dividing plasmablasts
ASF1B	0.435852	0.588	0.012	0	0	Dividing plasmablasts
PSMD9	0.435732	0.837	0.239	0	0	Dividing plasmablasts
HINT2	0.435717	0.834	0.228	0	0	Dividing plasmablasts
NDUFA1	0.435405	0.98	0.563	0	0	Dividing plasmablasts
PSMA1	0.43528	0.879	0.298	0	0	Dividing plasmablasts
HSPB11	0.435253	0.821	0.213	0	0	Dividing plasmablasts
PSMC4	0.434663	0.838	0.25	0	0	Dividing plasmablasts
PDHA1	0.434367	0.756	0.147	0	0	Dividing plasmablasts
NEDD8	0.434028	0.962	0.485	0	0	Dividing plasmablasts
ATP5IF1	0.433967	0.98	0.546	0	0	Dividing plasmablasts
ELOB	0.433934	0.991	0.646	0	0	Dividing plasmablasts
ATP5PD	0.433372	0.939	0.407	0	0	Dividing plasmablasts
HIGD1A	0.433166	0.693	0.11	0	0	Dividing plasmablasts
PDIA3	0.433058	0.974	0.562	0	0	Dividing plasmablasts
NCAPD3	0.4328	0.647	0.051	0	0	Dividing plasmablasts
GTF2A2	0.432648	0.914	0.357	0	0	Dividing plasmablasts
PSMD12	0.432571	0.755	0.153	0	0	Dividing plasmablasts
UQCRFS1	0.432247	0.957	0.467	0	0	Dividing plasmablasts
PSMC5	0.432008	0.91	0.369	0	0	Dividing plasmablasts
HSPA9	0.431691	0.908	0.366	0	0	Dividing plasmablasts
ZBP1	0.431357	0.851	0.279	0	0	Dividing plasmablasts
IMP4	0.430744	0.841	0.268	0	0	Dividing plasmablasts
MAGOHB	0.430739	0.724	0.111	0	0	Dividing plasmablasts
TRIM28	0.429067	0.667	0.104	0	0	Dividing plasmablasts
SNRPD3	0.428821	0.949	0.46	0	0	Dividing plasmablasts
ATG3	0.428628	0.84	0.244	0	0	Dividing plasmablasts
CBX5	0.428473	0.766	0.141	0	0	Dividing plasmablasts
RPS19BP1	0.42835	0.906	0.351	0	0	Dividing plasmablasts
CDC45	0.427813	0.563	0.008	0	0	Dividing plasmablasts
HSBP1	0.427331	0.788	0.184	0	0	Dividing plasmablasts
EIF1AX	0.42548	0.919	0.363	0	0	Dividing plasmablasts
BUB3	0.425325	0.864	0.306	0	0	Dividing plasmablasts
MRPS6	0.425317	0.828	0.242	0	0	Dividing plasmablasts
GUK1	0.424386	0.976	0.531	0	0	Dividing plasmablasts
NUCB1	0.424224	0.865	0.293	0	0	Dividing plasmablasts
TPM4	0.423864	0.852	0.29	0	0	Dividing plasmablasts
PAGR1	0.423657	0.745	0.151	0	0	Dividing plasmablasts
ILF2	0.423553	0.924	0.411	0	0	Dividing plasmablasts
SRSF9	0.422956	0.895	0.348	0	0	Dividing plasmablasts
ATAD5	0.422857	0.617	0.041	0	0	Dividing plasmablasts
PEBP1	0.422327	0.978	0.597	0	0	Dividing plasmablasts
CHAF1A	0.422324	0.587	0.035	0	0	Dividing plasmablasts
MRPS14	0.422143	0.741	0.139	0	0	Dividing plasmablasts
CLINT1	0.421687	0.887	0.3	0	0	Dividing plasmablasts
COPZ1	0.421248	0.866	0.306	0	0	Dividing plasmablasts
NDC80	0.421196	0.556	0.021	0	0	Dividing plasmablasts
PDAP1	0.421147	0.892	0.327	0	0	Dividing plasmablasts
ADSL	0.421143	0.767	0.177	0	0	Dividing plasmablasts
PIM2	0.421045	0.93	0.457	0	0	Dividing plasmablasts
TRAPPC2L	0.421038	0.836	0.236	0	0	Dividing plasmablasts
BUD23	0.420826	0.891	0.323	0	0	Dividing plasmablasts
NDUFV1	0.420798	0.921	0.372	0	0	Dividing plasmablasts
FH	0.420598	0.718	0.122	0	0	Dividing plasmablasts
ATP5F1D	0.420503	0.994	0.703	0	0	Dividing plasmablasts
EMC4	0.420399	0.883	0.319	0	0	Dividing plasmablasts
RFC4	0.420141	0.662	0.076	0	0	Dividing plasmablasts
FBL	0.420002	0.923	0.416	0	0	Dividing plasmablasts
MMADHC	0.419466	0.872	0.294	0	0	Dividing plasmablasts
SUCLG1	0.418249	0.805	0.216	0	0	Dividing plasmablasts
FAM207A	0.417801	0.734	0.144	0	0	Dividing plasmablasts
GORASP2	0.417085	0.814	0.235	0	0	Dividing plasmablasts
ITGB1	0.416693	0.776	0.258	0	0	Dividing plasmablasts
CSTB	0.416521	0.916	0.408	0	0	Dividing plasmablasts
DPM2	0.416336	0.775	0.18	0	0	Dividing plasmablasts
ANAPC5	0.416229	0.918	0.373	0	0	Dividing plasmablasts
C17orf49	0.415377	0.826	0.25	0	0	Dividing plasmablasts
NUDT21	0.415295	0.809	0.227	0	0	Dividing plasmablasts
SRP72	0.41466	0.897	0.337	0	0	Dividing plasmablasts
EXOSC4	0.414447	0.673	0.095	0	0	Dividing plasmablasts
PCMT1	0.413308	0.818	0.229	0	0	Dividing plasmablasts
AKR1A1	0.41307	0.909	0.348	0	0	Dividing plasmablasts
NCLN	0.412568	0.737	0.142	0	0	Dividing plasmablasts
PRMT1	0.412536	0.923	0.427	0	0	Dividing plasmablasts
MRPL18	0.412534	0.778	0.185	0	0	Dividing plasmablasts
AP2S1	0.411989	0.885	0.322	0	0	Dividing plasmablasts
PSMD3	0.411558	0.804	0.231	0	0	Dividing plasmablasts
MRPL17	0.411349	0.659	0.083	0	0	Dividing plasmablasts
VRK1	0.410789	0.723	0.12	0	0	Dividing plasmablasts
CDCA2	0.410706	0.523	0.005	0	0	Dividing plasmablasts
NCAPH	0.410546	0.558	0.009	0	0	Dividing plasmablasts
ATP5ME	0.410239	0.922	0.416	0	0	Dividing plasmablasts
NUDC	0.409883	0.886	0.332	0	0	Dividing plasmablasts
SDHB	0.409103	0.82	0.238	0	0	Dividing plasmablasts
KNL1	0.40895	0.587	0.037	0	0	Dividing plasmablasts
SLC43A3	0.408228	0.55	0.027	0	0	Dividing plasmablasts
COMMD1	0.408064	0.826	0.223	0	0	Dividing plasmablasts
CCDC47	0.40767	0.737	0.155	0	0	Dividing plasmablasts
SAE1	0.407555	0.729	0.134	0	0	Dividing plasmablasts
SELPLG	0.407272	0.642	0.103	0	0	Dividing plasmablasts
TACC3	0.407183	0.614	0.056	0	0	Dividing plasmablasts
EXOSC8	0.406103	0.802	0.205	0	0	Dividing plasmablasts
PYCR1	0.405777	0.603	0.065	0	0	Dividing plasmablasts
VPS29	0.404974	0.876	0.307	0	0	Dividing plasmablasts
NDUFA8	0.404742	0.724	0.145	0	0	Dividing plasmablasts
CHCHD1	0.404247	0.735	0.149	0	0	Dividing plasmablasts
SPATS2	0.404132	0.719	0.147	0	0	Dividing plasmablasts
MRPL34	0.404046	0.827	0.255	0	0	Dividing plasmablasts
EDF1	0.40373	0.992	0.697	0	0	Dividing plasmablasts
IGHG4	0.403492	0.431	0.068	0	0	Dividing plasmablasts
IQGAP2	0.403313	0.651	0.1	0	0	Dividing plasmablasts
STIP1	0.402347	0.717	0.149	0	0	Dividing plasmablasts
TKT	0.401174	0.893	0.38	0	0	Dividing plasmablasts
PGK1	0.40115	0.962	0.563	0	0	Dividing plasmablasts
DESI1	0.399959	0.697	0.14	0	0	Dividing plasmablasts
MCM2	0.399843	0.556	0.034	0	0	Dividing plasmablasts
RTN3	0.399441	0.735	0.166	0	0	Dividing plasmablasts
POLR3K	0.399425	0.674	0.109	0	0	Dividing plasmablasts
FDX1	0.399116	0.81	0.234	0	0	Dividing plasmablasts
CLIC1	0.399035	0.995	0.794	0	0	Dividing plasmablasts
MRPL3	0.397235	0.776	0.204	0	0	Dividing plasmablasts
CBWD1	0.397134	0.662	0.121	0	0	Dividing plasmablasts
HMMR	0.39693	0.512	0.013	0	0	Dividing plasmablasts
VPS25	0.395714	0.701	0.128	0	0	Dividing plasmablasts
ORC6	0.394974	0.571	0.023	0	0	Dividing plasmablasts
NPM3	0.394545	0.571	0.045	0	0	Dividing plasmablasts
FTSJ1	0.394521	0.73	0.161	0	0	Dividing plasmablasts
SRPK1	0.394478	0.761	0.179	0	0	Dividing plasmablasts
POLE3	0.393799	0.782	0.193	0	0	Dividing plasmablasts
ANAPC15	0.393378	0.741	0.151	0	0	Dividing plasmablasts
CHST12	0.392325	0.769	0.182	0	0	Dividing plasmablasts
KIF20B	0.392254	0.703	0.14	0	0	Dividing plasmablasts
GNAS	0.391731	0.957	0.475	0	0	Dividing plasmablasts
TMEM256	0.391709	0.924	0.384	0	0	Dividing plasmablasts
NUF2	0.391497	0.538	0.01	0	0	Dividing plasmablasts
GGCT	0.391225	0.673	0.11	0	0	Dividing plasmablasts
CDK4	0.391183	0.733	0.173	0	0	Dividing plasmablasts
PAFAH1B3	0.390714	0.715	0.132	0	0	Dividing plasmablasts
CISD1	0.390628	0.642	0.098	0	0	Dividing plasmablasts
TMEM214	0.390223	0.685	0.125	0	0	Dividing plasmablasts
DERL2	0.389851	0.796	0.229	0	0	Dividing plasmablasts
OST4	0.389241	0.989	0.693	0	0	Dividing plasmablasts
PPIH	0.389191	0.798	0.218	0	0	Dividing plasmablasts
DLGAP5	0.389027	0.508	0.006	0	0	Dividing plasmablasts
CEP128	0.388687	0.596	0.066	0	0	Dividing plasmablasts
RNF181	0.388478	0.893	0.338	0	0	Dividing plasmablasts
SPTSSA	0.38842	0.68	0.122	0	0	Dividing plasmablasts
ENTPD1	0.388406	0.721	0.173	0	0	Dividing plasmablasts
POLR2F	0.387024	0.822	0.252	0	0	Dividing plasmablasts
SRSF3	0.387018	0.967	0.551	0	0	Dividing plasmablasts
MRPL21	0.386809	0.797	0.219	0	0	Dividing plasmablasts
SLC1A4	0.386489	0.607	0.07	0	0	Dividing plasmablasts
PSMD13	0.386477	0.852	0.297	0	0	Dividing plasmablasts
MPC1	0.386384	0.755	0.183	0	0	Dividing plasmablasts
FKBP1A	0.386371	0.931	0.486	0	0	Dividing plasmablasts
TMCO1	0.38588	0.796	0.224	0	0	Dividing plasmablasts
CTNNAL1	0.385781	0.536	0.018	0	0	Dividing plasmablasts
SERBP1	0.385776	0.967	0.573	0	0	Dividing plasmablasts
UCK2	0.385721	0.565	0.046	0	0	Dividing plasmablasts
UBE2A	0.384029	0.784	0.207	0	0	Dividing plasmablasts
CAV1	0.383956	0.528	0.064	0	0	Dividing plasmablasts
CTSC	0.383942	0.744	0.19	0	0	Dividing plasmablasts
COA4	0.383889	0.736	0.177	0	0	Dividing plasmablasts
UHRF1	0.383842	0.454	0.006	0	0	Dividing plasmablasts
TIMM17B	0.383645	0.864	0.303	0	0	Dividing plasmablasts
MRPL24	0.383556	0.768	0.188	0	0	Dividing plasmablasts
SFXN1	0.38353	0.697	0.13	0	0	Dividing plasmablasts
POLR2J	0.383512	0.894	0.327	0	0	Dividing plasmablasts
COMMD3	0.383271	0.764	0.196	0	0	Dividing plasmablasts
USP1	0.382491	0.751	0.175	0	0	Dividing plasmablasts
MTX1	0.38242	0.731	0.156	0	0	Dividing plasmablasts
FKBP3	0.382348	0.78	0.204	0	0	Dividing plasmablasts
PARP1	0.382338	0.975	0.568	0	0	Dividing plasmablasts
UBA5	0.381985	0.723	0.162	0	0	Dividing plasmablasts
CBR1	0.38189	0.651	0.104	0	0	Dividing plasmablasts
MRPL15	0.381582	0.673	0.116	0	0	Dividing plasmablasts
MRPL36	0.380848	0.705	0.146	0	0	Dividing plasmablasts
TRAPPC5	0.380845	0.882	0.349	0	0	Dividing plasmablasts
MRPS25	0.380617	0.752	0.184	0	0	Dividing plasmablasts
SKA3	0.379651	0.527	0.007	0	0	Dividing plasmablasts
GANAB	0.379541	0.713	0.151	0	0	Dividing plasmablasts
FXN	0.379224	0.607	0.083	0	0	Dividing plasmablasts
NTMT1	0.379141	0.693	0.13	0	0	Dividing plasmablasts
MPDU1	0.378554	0.704	0.135	0	0	Dividing plasmablasts
DIAPH3	0.377643	0.512	0.006	0	0	Dividing plasmablasts
ACAT1	0.376579	0.674	0.119	0	0	Dividing plasmablasts
C19orf48	0.37619	0.66	0.115	0	0	Dividing plasmablasts
RNH1	0.376084	0.866	0.326	0	0	Dividing plasmablasts
HNRNPF	0.375437	0.91	0.427	0	0	Dividing plasmablasts
PFDN2	0.374346	0.823	0.261	0	0	Dividing plasmablasts
SPC25	0.374174	0.516	0.003	0	0	Dividing plasmablasts
TXN2	0.374068	0.82	0.261	0	0	Dividing plasmablasts
COA3	0.374009	0.771	0.198	0	0	Dividing plasmablasts
AKR1B1	0.373915	0.802	0.23	0	0	Dividing plasmablasts
SET	0.373597	0.97	0.604	0	0	Dividing plasmablasts
SMC3	0.373326	0.799	0.226	0	0	Dividing plasmablasts
MRPL32	0.373036	0.695	0.133	0	0	Dividing plasmablasts
DCTN3	0.372691	0.869	0.309	0	0	Dividing plasmablasts
DKC1	0.372688	0.669	0.137	0	0	Dividing plasmablasts
LYAR	0.372565	0.591	0.076	0	0	Dividing plasmablasts
IL6R	0.372393	0.548	0.053	0	0	Dividing plasmablasts
CHEK1	0.372382	0.542	0.019	0	0	Dividing plasmablasts
SNRPB2	0.37226	0.88	0.34	0	0	Dividing plasmablasts
TROAP	0.371708	0.525	0.017	0	0	Dividing plasmablasts
PRDX6	0.371264	0.923	0.423	0	0	Dividing plasmablasts
SSB	0.371073	0.884	0.366	0	0	Dividing plasmablasts
COPG1	0.37053	0.699	0.153	0	0	Dividing plasmablasts
ZNHIT1	0.37022	0.852	0.296	0	0	Dividing plasmablasts
EIF5A	0.370027	0.987	0.729	0	0	Dividing plasmablasts
ECH1	0.369914	0.899	0.36	0	0	Dividing plasmablasts
MRPL58	0.369726	0.689	0.134	0	0	Dividing plasmablasts
UBL5	0.369706	0.973	0.591	0	0	Dividing plasmablasts
CLN6	0.369678	0.627	0.088	0	0	Dividing plasmablasts
VDAC2	0.369369	0.916	0.431	0	0	Dividing plasmablasts
ETFA	0.369267	0.803	0.251	0	0	Dividing plasmablasts
TMEM160	0.369069	0.879	0.32	0	0	Dividing plasmablasts
ARF1	0.368857	0.98	0.645	0	0	Dividing plasmablasts
MRPL35	0.368651	0.632	0.083	0	0	Dividing plasmablasts
NOLC1	0.368595	0.73	0.187	0	0	Dividing plasmablasts
UBA1	0.368314	0.771	0.216	0	0	Dividing plasmablasts
RWDD1	0.368131	0.926	0.399	0	0	Dividing plasmablasts
MPC2	0.367861	0.84	0.273	0	0	Dividing plasmablasts
WDR83OS	0.366456	0.97	0.55	0	0	Dividing plasmablasts
ANP32A	0.366228	0.929	0.463	0	0	Dividing plasmablasts
RBM42	0.365721	0.803	0.234	0	0	Dividing plasmablasts
MRPL47	0.365721	0.73	0.166	0	0	Dividing plasmablasts
TPRKB	0.365616	0.743	0.168	0	0	Dividing plasmablasts
POP5	0.365574	0.797	0.23	0	0	Dividing plasmablasts
KIF11	0.364854	0.499	0.01	0	0	Dividing plasmablasts
C19orf53	0.364808	0.962	0.523	0	0	Dividing plasmablasts
PPIF	0.364247	0.628	0.109	0	0	Dividing plasmablasts
WDR18	0.363664	0.664	0.126	0	0	Dividing plasmablasts
CTSD	0.362969	0.682	0.153	0	0	Dividing plasmablasts
TRIP13	0.362946	0.516	0.012	0	0	Dividing plasmablasts
RBM8A	0.361598	0.959	0.541	0	0	Dividing plasmablasts
IGKV3-20	0.36138	0.39	0.225	3.26333e-97	8.0725e-93	Dividing plasmablasts
AUP1	0.361013	0.945	0.488	0	0	Dividing plasmablasts
CHCHD10	0.360543	0.97	0.613	0	0	Dividing plasmablasts
HMGN3	0.36028	0.93	0.45	0	0	Dividing plasmablasts
ERGIC3	0.359704	0.921	0.399	0	0	Dividing plasmablasts
GPS1	0.359438	0.756	0.193	0	0	Dividing plasmablasts
POLR2K	0.358539	0.813	0.261	0	0	Dividing plasmablasts
IGLV3-1	0.357093	0.386	0.118	0	0	Dividing plasmablasts
GOSR2	0.357048	0.65	0.118	0	0	Dividing plasmablasts
RPL22L1	0.356753	0.979	0.694	0	0	Dividing plasmablasts
ANLN	0.356741	0.491	0.005	0	0	Dividing plasmablasts
TMEM70	0.356702	0.683	0.137	0	0	Dividing plasmablasts
DSTN	0.356466	0.721	0.172	0	0	Dividing plasmablasts
TSEN15	0.35608	0.693	0.14	0	0	Dividing plasmablasts
SLC3A2	0.355407	0.77	0.251	0	0	Dividing plasmablasts
SEC63	0.354825	0.825	0.268	0	0	Dividing plasmablasts
UTP11	0.354711	0.608	0.075	0	0	Dividing plasmablasts
DNM2	0.353575	0.708	0.181	0	0	Dividing plasmablasts
TMBIM6	0.353454	0.987	0.687	0	0	Dividing plasmablasts
ADI1	0.353173	0.746	0.205	0	0	Dividing plasmablasts
RRP7A	0.353098	0.779	0.239	0	0	Dividing plasmablasts
BAG1	0.352779	0.823	0.272	0	0	Dividing plasmablasts
PRPF19	0.352108	0.695	0.151	0	0	Dividing plasmablasts
ZBTB8OS	0.351847	0.83	0.27	0	0	Dividing plasmablasts
TRMT112	0.35146	0.972	0.582	0	0	Dividing plasmablasts
EIF3I	0.35125	0.909	0.416	0	0	Dividing plasmablasts
USP14	0.350961	0.719	0.167	0	0	Dividing plasmablasts
PSMD6	0.350882	0.842	0.294	0	0	Dividing plasmablasts
SMARCA4	0.350654	0.663	0.13	0	0	Dividing plasmablasts
TMEM179B	0.350383	0.838	0.285	0	0	Dividing plasmablasts
MRPS18A	0.350042	0.713	0.163	0	0	Dividing plasmablasts
COMMD4	0.350007	0.665	0.121	0	0	Dividing plasmablasts
CCNC	0.349945	0.764	0.227	0	0	Dividing plasmablasts
DDRGK1	0.349683	0.768	0.2	0	0	Dividing plasmablasts
SRSF10	0.349357	0.981	0.617	0	0	Dividing plasmablasts
ATF4	0.349112	0.864	0.327	0	0	Dividing plasmablasts
SLC25A39	0.348789	0.808	0.26	0	0	Dividing plasmablasts
BID	0.348549	0.646	0.117	0	0	Dividing plasmablasts
NDUFA3	0.348235	0.92	0.437	0	0	Dividing plasmablasts
TPST2	0.348156	0.645	0.145	0	0	Dividing plasmablasts
DDB1	0.348121	0.71	0.165	0	0	Dividing plasmablasts
PPIA	0.347933	0.999	0.962	0	0	Dividing plasmablasts
SF3B6	0.347175	0.908	0.399	0	0	Dividing plasmablasts
ATP2A2	0.34706	0.55	0.06	0	0	Dividing plasmablasts
CHMP2A	0.346646	0.803	0.239	0	0	Dividing plasmablasts
NDUFB1	0.346323	0.811	0.275	0	0	Dividing plasmablasts
AHSA1	0.345941	0.684	0.16	0	0	Dividing plasmablasts
DECR1	0.34573	0.796	0.248	0	0	Dividing plasmablasts
TIMM50	0.345287	0.659	0.118	0	0	Dividing plasmablasts
MT-ND6	0.344649	0.921	0.521	0	0	Dividing plasmablasts
RAD51AP1	0.344434	0.535	0.034	0	0	Dividing plasmablasts
RNASEH1	0.34423	0.741	0.193	0	0	Dividing plasmablasts
SLC52A2	0.344178	0.693	0.154	0	0	Dividing plasmablasts
TMEM50A	0.343668	0.911	0.404	0	0	Dividing plasmablasts
ERN1	0.343635	0.588	0.108	0	0	Dividing plasmablasts
PRKDC	0.343504	0.802	0.249	0	0	Dividing plasmablasts
ILF3	0.343343	0.909	0.408	0	0	Dividing plasmablasts
PSMC1	0.343112	0.742	0.197	0	0	Dividing plasmablasts
PIN1	0.343019	0.831	0.282	0	0	Dividing plasmablasts
MX1	0.342539	0.835	0.41	0	0	Dividing plasmablasts
HJURP	0.342278	0.467	0.003	0	0	Dividing plasmablasts
NAA20	0.341963	0.73	0.181	0	0	Dividing plasmablasts
PSMG1	0.341658	0.564	0.07	0	0	Dividing plasmablasts
MALSU1	0.341651	0.669	0.126	0	0	Dividing plasmablasts
TOR3A	0.341233	0.838	0.311	0	0	Dividing plasmablasts
CCT4	0.340969	0.91	0.44	0	0	Dividing plasmablasts
ACP1	0.340887	0.9	0.394	0	0	Dividing plasmablasts
SLC25A11	0.340219	0.706	0.16	0	0	Dividing plasmablasts
TRAM2	0.339947	0.557	0.075	0	0	Dividing plasmablasts
SEC23B	0.339835	0.639	0.124	0	0	Dividing plasmablasts
NUTF2	0.339183	0.85	0.326	0	0	Dividing plasmablasts
MORF4L2	0.339152	0.686	0.166	0	0	Dividing plasmablasts
BOP1	0.338791	0.627	0.109	0	0	Dividing plasmablasts
ACO2	0.338788	0.809	0.27	0	0	Dividing plasmablasts
ABCF1	0.338386	0.735	0.19	0	0	Dividing plasmablasts
SNRPD2	0.338291	0.992	0.775	0	0	Dividing plasmablasts
TM9SF1	0.337287	0.636	0.114	0	0	Dividing plasmablasts
MRPS18B	0.337201	0.805	0.264	0	0	Dividing plasmablasts
FOXRED1	0.337085	0.611	0.087	0	0	Dividing plasmablasts
ADA	0.336917	0.552	0.068	0	0	Dividing plasmablasts
UBALD2	0.336636	0.633	0.141	0	0	Dividing plasmablasts
SF3B5	0.336538	0.942	0.522	0	0	Dividing plasmablasts
ADH5	0.335652	0.784	0.237	0	0	Dividing plasmablasts
THOC7	0.335651	0.785	0.242	0	0	Dividing plasmablasts
MT-ATP8	0.335547	0.966	0.722	0	0	Dividing plasmablasts
POLR2I	0.335454	0.803	0.26	0	0	Dividing plasmablasts
SSNA1	0.335299	0.894	0.367	0	0	Dividing plasmablasts
SRP68	0.335281	0.673	0.15	0	0	Dividing plasmablasts
MRPS23	0.335004	0.666	0.138	0	0	Dividing plasmablasts
CLTC	0.334838	0.702	0.166	0	0	Dividing plasmablasts
ACADVL	0.334532	0.826	0.297	0	0	Dividing plasmablasts
LIG1	0.334301	0.614	0.098	0	0	Dividing plasmablasts
RPS10-NUDT3	0.334246	0.678	0.186	0	0	Dividing plasmablasts
UBE2N	0.33404	0.855	0.343	0	0	Dividing plasmablasts
PTBP1	0.334003	0.81	0.289	0	0	Dividing plasmablasts
EIF4E2	0.333918	0.738	0.189	0	0	Dividing plasmablasts
SARNP	0.33373	0.647	0.135	0	0	Dividing plasmablasts
ACTN4	0.333638	0.736	0.201	0	0	Dividing plasmablasts
HIBCH	0.33355	0.643	0.14	0	0	Dividing plasmablasts
NDUFS2	0.333097	0.783	0.241	0	0	Dividing plasmablasts
PERP	0.332737	0.458	0.041	0	0	Dividing plasmablasts
UBE2V1	0.332616	0.81	0.274	0	0	Dividing plasmablasts
EIF3B	0.332375	0.565	0.089	0	0	Dividing plasmablasts
MEA1	0.332302	0.835	0.272	0	0	Dividing plasmablasts
USO1	0.332025	0.739	0.203	0	0	Dividing plasmablasts
U2AF1	0.331754	0.56	0.109	0	0	Dividing plasmablasts
PFDN6	0.331679	0.741	0.207	0	0	Dividing plasmablasts
MRPS2	0.331496	0.676	0.155	0	0	Dividing plasmablasts
SLC7A5	0.331135	0.543	0.086	0	0	Dividing plasmablasts
MSH6	0.3298	0.512	0.068	0	0	Dividing plasmablasts
PDCL3	0.329545	0.651	0.145	0	0	Dividing plasmablasts
UCHL1	0.329388	0.348	0.023	0	0	Dividing plasmablasts
PRC1	0.329272	0.465	0.018	0	0	Dividing plasmablasts
THOC3	0.329119	0.691	0.152	0	0	Dividing plasmablasts
LAMTOR2	0.329053	0.792	0.252	0	0	Dividing plasmablasts
LSM1	0.328874	0.721	0.183	0	0	Dividing plasmablasts
TIMM23	0.328637	0.669	0.139	0	0	Dividing plasmablasts
SCAMP2	0.328539	0.844	0.314	0	0	Dividing plasmablasts
SF3B2	0.328524	0.979	0.657	0	0	Dividing plasmablasts
USP48	0.328422	0.815	0.272	0	0	Dividing plasmablasts
CKAP2L	0.32814	0.445	0.004	0	0	Dividing plasmablasts
KIF2C	0.328061	0.457	0.004	0	0	Dividing plasmablasts
TSFM	0.327997	0.581	0.077	0	0	Dividing plasmablasts
PPP4C	0.327945	0.896	0.386	0	0	Dividing plasmablasts
PSMD4	0.327866	0.89	0.387	0	0	Dividing plasmablasts
AIMP2	0.327701	0.572	0.084	0	0	Dividing plasmablasts
SIL1	0.327598	0.635	0.13	0	0	Dividing plasmablasts
ALYREF	0.32726	0.481	0.044	0	0	Dividing plasmablasts
IDH3A	0.327142	0.665	0.153	0	0	Dividing plasmablasts
DNAJC7	0.327019	0.828	0.281	0	0	Dividing plasmablasts
POLD2	0.326979	0.704	0.172	0	0	Dividing plasmablasts
JTB	0.326859	0.96	0.56	0	0	Dividing plasmablasts
DPM3	0.32685	0.755	0.217	0	0	Dividing plasmablasts
BRCA1	0.326781	0.484	0.02	0	0	Dividing plasmablasts
ATRAID	0.326654	0.89	0.384	0	0	Dividing plasmablasts
SHMT1	0.325166	0.536	0.048	0	0	Dividing plasmablasts
MRTO4	0.325141	0.618	0.127	0	0	Dividing plasmablasts
LSM6	0.324734	0.758	0.235	0	0	Dividing plasmablasts
FUNDC2	0.324567	0.843	0.312	0	0	Dividing plasmablasts
BAZ1B	0.324471	0.775	0.234	0	0	Dividing plasmablasts
METTL5	0.324368	0.795	0.253	0	0	Dividing plasmablasts
MRPS11	0.324268	0.658	0.132	0	0	Dividing plasmablasts
PIM1	0.324259	0.713	0.192	0	0	Dividing plasmablasts
DPAGT1	0.324246	0.612	0.111	0	0	Dividing plasmablasts
CUTA	0.323892	0.962	0.555	0	0	Dividing plasmablasts
METTL26	0.323597	0.874	0.354	0	0	Dividing plasmablasts
HACD3	0.322874	0.608	0.095	0	0	Dividing plasmablasts
PDIA5	0.322691	0.556	0.076	0	0	Dividing plasmablasts
MRPS17	0.32245	0.539	0.066	0	0	Dividing plasmablasts
ARHGAP11A	0.322043	0.45	0.013	0	0	Dividing plasmablasts
APOBEC3C	0.322017	0.788	0.257	0	0	Dividing plasmablasts
NUP37	0.321894	0.594	0.09	0	0	Dividing plasmablasts
HSPA8	0.321173	0.977	0.736	0	0	Dividing plasmablasts
PSAT1	0.320989	0.461	0.034	0	0	Dividing plasmablasts
B4GALT3	0.320878	0.707	0.189	0	0	Dividing plasmablasts
PDHB	0.320822	0.683	0.157	0	0	Dividing plasmablasts
HSPBP1	0.320723	0.586	0.092	0	0	Dividing plasmablasts
PPP1R7	0.32058	0.805	0.267	0	0	Dividing plasmablasts
MYL6	0.320381	0.998	0.877	0	0	Dividing plasmablasts
SDHD	0.320302	0.766	0.238	0	0	Dividing plasmablasts
NTHL1	0.319876	0.579	0.087	0	0	Dividing plasmablasts
SERP1	0.319336	0.992	0.781	0	0	Dividing plasmablasts
MCM10	0.319063	0.444	0.005	0	0	Dividing plasmablasts
RBM17	0.31898	0.929	0.448	0	0	Dividing plasmablasts
VBP1	0.318937	0.699	0.17	0	0	Dividing plasmablasts
UQCR11	0.318104	0.984	0.647	0	0	Dividing plasmablasts
HNRNPA3	0.317621	0.98	0.679	0	0	Dividing plasmablasts
PTGES3	0.316972	0.962	0.613	0	0	Dividing plasmablasts
TOMM22	0.316952	0.898	0.434	0	0	Dividing plasmablasts
TCF3	0.316673	0.651	0.141	0	0	Dividing plasmablasts
SDHC	0.316309	0.807	0.287	0	0	Dividing plasmablasts
HMBS	0.315983	0.569	0.077	0	0	Dividing plasmablasts
LEPROTL1	0.315917	0.702	0.168	0	0	Dividing plasmablasts
B3GAT3	0.315769	0.726	0.199	0	0	Dividing plasmablasts
CHID1	0.3157	0.657	0.148	0	0	Dividing plasmablasts
DCUN1D5	0.315562	0.64	0.14	0	0	Dividing plasmablasts
SLC38A10	0.315503	0.697	0.184	0	0	Dividing plasmablasts
VMA21	0.315322	0.703	0.171	0	0	Dividing plasmablasts
PAM16	0.314945	0.592	0.1	0	0	Dividing plasmablasts
GOT2	0.31434	0.59	0.097	0	0	Dividing plasmablasts
RBBP8	0.314225	0.565	0.082	0	0	Dividing plasmablasts
RTRAF	0.314191	0.923	0.477	0	0	Dividing plasmablasts
GLRX2	0.314171	0.552	0.073	0	0	Dividing plasmablasts
RNASEK	0.314111	0.922	0.546	0	0	Dividing plasmablasts
TCF19	0.313842	0.495	0.04	0	0	Dividing plasmablasts
CDT1	0.313721	0.409	0.008	0	0	Dividing plasmablasts
NCL	0.313448	0.993	0.82	0	0	Dividing plasmablasts
DBF4	0.313389	0.754	0.21	0	0	Dividing plasmablasts
CD2BP2	0.312574	0.703	0.184	0	0	Dividing plasmablasts
ARID3A	0.312435	0.513	0.061	0	0	Dividing plasmablasts
NUCKS1	0.311959	0.891	0.405	0	0	Dividing plasmablasts
MRPS26	0.311761	0.747	0.22	0	0	Dividing plasmablasts
ATAD3A	0.311692	0.503	0.049	0	0	Dividing plasmablasts
DCTPP1	0.311684	0.66	0.174	0	0	Dividing plasmablasts
CKAP4	0.311665	0.593	0.136	0	0	Dividing plasmablasts
UCHL3	0.31158	0.621	0.121	0	0	Dividing plasmablasts
ARFGAP3	0.31142	0.682	0.191	0	0	Dividing plasmablasts
EIF3J	0.311416	0.689	0.173	0	0	Dividing plasmablasts
NOP16	0.311028	0.548	0.098	0	0	Dividing plasmablasts
REEP4	0.310777	0.51	0.044	0	0	Dividing plasmablasts
XRCC6	0.310541	0.949	0.541	0	0	Dividing plasmablasts
MAZ	0.310416	0.585	0.101	0	0	Dividing plasmablasts
UQCC3	0.310386	0.646	0.136	0	0	Dividing plasmablasts
ABCB9	0.310299	0.459	0.065	0	0	Dividing plasmablasts
CENPA	0.30959	0.426	0.005	0	0	Dividing plasmablasts
GUSB	0.30937	0.701	0.184	0	0	Dividing plasmablasts
TAP2	0.308972	0.702	0.2	0	0	Dividing plasmablasts
HNRNPM	0.308969	0.935	0.489	0	0	Dividing plasmablasts
CDC123	0.30857	0.763	0.246	0	0	Dividing plasmablasts
PSMG3	0.307927	0.602	0.101	0	0	Dividing plasmablasts
EWSR1	0.307637	0.944	0.52	0	0	Dividing plasmablasts
GOLGB1	0.307598	0.748	0.259	0	0	Dividing plasmablasts
NELFE	0.307141	0.731	0.204	0	0	Dividing plasmablasts
BLMH	0.307104	0.535	0.066	0	0	Dividing plasmablasts
MKKS	0.30643	0.572	0.093	0	0	Dividing plasmablasts
SRSF4	0.305894	0.878	0.36	0	0	Dividing plasmablasts
SUPT16H	0.305879	0.75	0.224	0	0	Dividing plasmablasts
PMF1	0.305605	0.611	0.124	0	0	Dividing plasmablasts
PRKCSH	0.305492	0.859	0.337	0	0	Dividing plasmablasts
CHAC2	0.305106	0.487	0.042	0	0	Dividing plasmablasts
EDEM2	0.30483	0.672	0.174	0	0	Dividing plasmablasts
BABAM1	0.304536	0.713	0.184	0	0	Dividing plasmablasts
ACAA2	0.303859	0.602	0.113	0	0	Dividing plasmablasts
FAM98A	0.303724	0.572	0.095	0	0	Dividing plasmablasts
SELENOT	0.303712	0.878	0.389	0	0	Dividing plasmablasts
SRRT	0.303432	0.742	0.223	0	0	Dividing plasmablasts
CCR10	0.303428	0.419	0.06	0	0	Dividing plasmablasts
NOP58	0.303105	0.9	0.429	0	0	Dividing plasmablasts
SF3B4	0.303042	0.798	0.275	0	0	Dividing plasmablasts
MED8	0.302819	0.629	0.135	0	0	Dividing plasmablasts
NCAPD2	0.30279	0.492	0.047	0	0	Dividing plasmablasts
CINP	0.302746	0.621	0.12	0	0	Dividing plasmablasts
SCAMP3	0.30268	0.762	0.237	0	0	Dividing plasmablasts
OAS1	0.302438	0.764	0.263	0	0	Dividing plasmablasts
MRPS36	0.302231	0.777	0.252	0	0	Dividing plasmablasts
GMFG	0.301354	0.971	0.609	0	0	Dividing plasmablasts
VIM	0.30127	0.985	0.818	0	0	Dividing plasmablasts
CISD3	0.300842	0.588	0.1	0	0	Dividing plasmablasts
IMMT	0.300624	0.672	0.163	0	0	Dividing plasmablasts
UFM1	0.300574	0.873	0.375	0	0	Dividing plasmablasts
HNRNPUL2	0.300423	0.523	0.08	0	0	Dividing plasmablasts
MZT2B	0.300303	0.871	0.38	0	0	Dividing plasmablasts
SHMT2	0.29979	0.873	0.401	0	0	Dividing plasmablasts
SPAG5	0.299471	0.426	0.008	0	0	Dividing plasmablasts
CBWD2	0.298975	0.727	0.21	0	0	Dividing plasmablasts
AIFM1	0.298807	0.559	0.083	0	0	Dividing plasmablasts
TBCA	0.298412	0.957	0.558	0	0	Dividing plasmablasts
ERP44	0.298361	0.843	0.34	0	0	Dividing plasmablasts
UBXN4	0.298026	0.953	0.535	0	0	Dividing plasmablasts
YKT6	0.297998	0.611	0.118	0	0	Dividing plasmablasts
ATP5MG	0.297851	0.994	0.839	0	0	Dividing plasmablasts
KHSRP	0.29761	0.545	0.082	0	0	Dividing plasmablasts
DTL	0.297474	0.418	0.009	0	0	Dividing plasmablasts
BCCIP	0.29732	0.782	0.267	0	0	Dividing plasmablasts
LBR	0.297106	0.815	0.304	0	0	Dividing plasmablasts
FAM162A	0.296793	0.749	0.234	0	0	Dividing plasmablasts
HDGF	0.295947	0.536	0.075	0	0	Dividing plasmablasts
WDR1	0.295597	0.839	0.344	0	0	Dividing plasmablasts
CDC25B	0.295574	0.666	0.176	0	0	Dividing plasmablasts
NSD2	0.295038	0.506	0.053	0	0	Dividing plasmablasts
IMPDH2	0.294861	0.792	0.301	0	0	Dividing plasmablasts
SOD2	0.294749	0.734	0.212	0	0	Dividing plasmablasts
KIF23	0.294616	0.404	0.004	0	0	Dividing plasmablasts
MRPS21	0.29452	0.94	0.504	0	0	Dividing plasmablasts
CLTB	0.294308	0.728	0.21	0	0	Dividing plasmablasts
TMEM59	0.294028	0.931	0.493	0	0	Dividing plasmablasts
HMOX2	0.29369	0.702	0.188	0	0	Dividing plasmablasts
COX16	0.293601	0.837	0.322	0	0	Dividing plasmablasts
COA6	0.293544	0.614	0.12	0	0	Dividing plasmablasts
CDCA4	0.293347	0.466	0.028	0	0	Dividing plasmablasts
HYI	0.293101	0.502	0.072	0	0	Dividing plasmablasts
MXD3	0.292804	0.417	0.019	0	0	Dividing plasmablasts
WDR76	0.292736	0.453	0.031	0	0	Dividing plasmablasts
ARF3	0.292702	0.635	0.138	0	0	Dividing plasmablasts
IGSF8	0.292343	0.646	0.155	0	0	Dividing plasmablasts
FANCI	0.292131	0.448	0.015	0	0	Dividing plasmablasts
MTHFD1	0.292047	0.569	0.1	0	0	Dividing plasmablasts
NAA50	0.291898	0.659	0.159	0	0	Dividing plasmablasts
LSM7	0.291829	0.985	0.704	0	0	Dividing plasmablasts
NT5DC2	0.291815	0.432	0.04	0	0	Dividing plasmablasts
AIFM2	0.291747	0.477	0.04	0	0	Dividing plasmablasts
LMNB2	0.291505	0.486	0.043	0	0	Dividing plasmablasts
RRP1	0.291129	0.542	0.079	0	0	Dividing plasmablasts
ACOT7	0.290533	0.428	0.012	0	0	Dividing plasmablasts
SUGT1	0.290326	0.766	0.245	0	0	Dividing plasmablasts
NDUFS4	0.290109	0.657	0.154	0	0	Dividing plasmablasts
GNAI2	0.29007	0.794	0.299	0	0	Dividing plasmablasts
SKA1	0.290059	0.435	0.007	0	0	Dividing plasmablasts
KIF14	0.289899	0.392	0.005	0	0	Dividing plasmablasts
HMCES	0.289837	0.576	0.104	0	0	Dividing plasmablasts
SNRNP40	0.289729	0.698	0.184	0	0	Dividing plasmablasts
GPRC5D	0.289324	0.384	0.04	0	0	Dividing plasmablasts
TIMM44	0.288749	0.529	0.079	0	0	Dividing plasmablasts
FOXM1	0.288694	0.424	0.005	0	0	Dividing plasmablasts
OXCT1	0.288421	0.638	0.143	0	0	Dividing plasmablasts
CKAP5	0.287976	0.521	0.074	0	0	Dividing plasmablasts
RPS6KB2	0.287636	0.763	0.242	0	0	Dividing plasmablasts
EMC3	0.287463	0.748	0.233	0	0	Dividing plasmablasts
KEAP1	0.287453	0.518	0.068	0	0	Dividing plasmablasts
POP4	0.287306	0.649	0.147	0	0	Dividing plasmablasts
NDUFAF4	0.287244	0.652	0.166	0	0	Dividing plasmablasts
DDX54	0.287152	0.718	0.203	0	0	Dividing plasmablasts
FARSB	0.28706	0.594	0.118	0	0	Dividing plasmablasts
RALY	0.286985	0.909	0.447	0	0	Dividing plasmablasts
DDX21	0.286947	0.878	0.453	0	0	Dividing plasmablasts
RAD51	0.286939	0.399	0.006	0	0	Dividing plasmablasts
SNRNP70	0.286335	0.884	0.394	0	0	Dividing plasmablasts
CSRP1	0.286218	0.598	0.125	0	0	Dividing plasmablasts
UBE2V2	0.286211	0.723	0.216	0	0	Dividing plasmablasts
DDX49	0.286039	0.589	0.114	0	0	Dividing plasmablasts
IGLC3	0.285946	0.34	0.252	1.84605e-67	4.56657e-63	Dividing plasmablasts
ISG20	0.285689	0.992	0.789	0	0	Dividing plasmablasts
NABP2	0.285674	0.599	0.118	0	0	Dividing plasmablasts
RNF5	0.285551	0.701	0.192	0	0	Dividing plasmablasts
RABL6	0.285038	0.561	0.108	0	0	Dividing plasmablasts
DDX46	0.284849	0.894	0.394	0	0	Dividing plasmablasts
MRPL39	0.284809	0.557	0.09	0	0	Dividing plasmablasts
SDHA	0.28468	0.786	0.269	0	0	Dividing plasmablasts
PSENEN	0.284448	0.743	0.225	0	0	Dividing plasmablasts
NCAPH2	0.284301	0.512	0.059	0	0	Dividing plasmablasts
SASS6	0.282952	0.528	0.061	0	0	Dividing plasmablasts
NOC2L	0.282938	0.683	0.19	0	0	Dividing plasmablasts
AAAS	0.282927	0.592	0.108	0	0	Dividing plasmablasts
OIP5	0.282768	0.436	0.011	0	0	Dividing plasmablasts
GET4	0.282761	0.617	0.128	0	0	Dividing plasmablasts
DYNLRB1	0.282455	0.874	0.394	0	0	Dividing plasmablasts
EEF1G	0.282083	0.93	0.643	0	0	Dividing plasmablasts
GRWD1	0.28183	0.556	0.108	0	0	Dividing plasmablasts
HADH	0.281791	0.603	0.119	0	0	Dividing plasmablasts
POC1A	0.281716	0.436	0.011	0	0	Dividing plasmablasts
RUVBL1	0.281137	0.57	0.108	0	0	Dividing plasmablasts
CENPH	0.281126	0.522	0.061	0	0	Dividing plasmablasts
POLDIP2	0.281015	0.689	0.191	0	0	Dividing plasmablasts
CKAP2	0.280641	0.602	0.128	0	0	Dividing plasmablasts
HAT1	0.280552	0.622	0.137	0	0	Dividing plasmablasts
MZT2A	0.280347	0.787	0.28	0	0	Dividing plasmablasts
SUZ12	0.280282	0.645	0.153	0	0	Dividing plasmablasts
ATIC	0.279709	0.682	0.201	0	0	Dividing plasmablasts
POLR3H	0.279544	0.52	0.077	0	0	Dividing plasmablasts
ACAT2	0.279531	0.569	0.097	0	0	Dividing plasmablasts
SCARB2	0.279179	0.547	0.108	0	0	Dividing plasmablasts
MRPL43	0.279036	0.809	0.3	0	0	Dividing plasmablasts
MAGED1	0.278957	0.543	0.13	0	0	Dividing plasmablasts
AK2	0.278887	0.728	0.232	0	0	Dividing plasmablasts
TM9SF2	0.27879	0.76	0.269	0	0	Dividing plasmablasts
PSMB10	0.278719	0.94	0.508	0	0	Dividing plasmablasts
CALM1	0.278707	0.994	0.824	0	0	Dividing plasmablasts
SFXN4	0.278705	0.528	0.081	0	0	Dividing plasmablasts
PAPSS1	0.278028	0.629	0.157	0	0	Dividing plasmablasts
ERAL1	0.277641	0.592	0.117	0	0	Dividing plasmablasts
MRPL19	0.277537	0.6	0.124	0	0	Dividing plasmablasts
EXOSC1	0.277508	0.683	0.179	0	0	Dividing plasmablasts
GPATCH4	0.277337	0.594	0.133	0	0	Dividing plasmablasts
GFPT1	0.277335	0.541	0.099	0	0	Dividing plasmablasts
RFC1	0.277265	0.762	0.254	0	0	Dividing plasmablasts
ST6GALNAC4	0.276797	0.653	0.179	0	0	Dividing plasmablasts
HSPA13	0.276632	0.547	0.113	0	0	Dividing plasmablasts
ESCO2	0.276272	0.399	0.004	0	0	Dividing plasmablasts
LY6E	0.275756	0.985	0.757	0	0	Dividing plasmablasts
BSCL2	0.275674	0.619	0.151	0	0	Dividing plasmablasts
SEPHS1	0.275598	0.468	0.042	0	0	Dividing plasmablasts
IGHGP	0.275312	0.257	0.029	0	0	Dividing plasmablasts
TXNL1	0.275142	0.816	0.318	0	0	Dividing plasmablasts
CHMP4B	0.275009	0.75	0.254	0	0	Dividing plasmablasts
RTCA	0.274696	0.627	0.143	0	0	Dividing plasmablasts
HCFC1	0.274347	0.571	0.113	0	0	Dividing plasmablasts
SNRPA	0.273665	0.852	0.38	0	0	Dividing plasmablasts
TMX1	0.273654	0.713	0.217	0	0	Dividing plasmablasts
DAZAP1	0.273149	0.644	0.162	0	0	Dividing plasmablasts
RBBP4	0.273004	0.874	0.387	0	0	Dividing plasmablasts
CTPS1	0.272863	0.497	0.063	0	0	Dividing plasmablasts
NUDCD2	0.272754	0.699	0.197	0	0	Dividing plasmablasts
CHCHD7	0.272578	0.742	0.236	0	0	Dividing plasmablasts
MRPL2	0.272074	0.619	0.135	0	0	Dividing plasmablasts
SNRPA1	0.271888	0.808	0.317	0	0	Dividing plasmablasts
AK6	0.271597	0.571	0.116	0	0	Dividing plasmablasts
EBPL	0.27146	0.638	0.16	0	0	Dividing plasmablasts
DPM1	0.271211	0.536	0.087	0	0	Dividing plasmablasts
GLRX3	0.270976	0.64	0.159	0	0	Dividing plasmablasts
SF3A3	0.270946	0.721	0.226	0	0	Dividing plasmablasts
DPP3	0.270502	0.5	0.065	0	0	Dividing plasmablasts
MRPS28	0.270242	0.55	0.09	0	0	Dividing plasmablasts
PPP2CA	0.269522	0.849	0.344	0	0	Dividing plasmablasts
TRAPPC4	0.269074	0.594	0.123	0	0	Dividing plasmablasts
FKBP4	0.268827	0.565	0.132	0	0	Dividing plasmablasts
LMF2	0.268595	0.631	0.148	0	0	Dividing plasmablasts
CREB3	0.26849	0.562	0.116	0	0	Dividing plasmablasts
HTATSF1	0.267828	0.659	0.167	0	0	Dividing plasmablasts
MAD2L2	0.26778	0.614	0.137	0	0	Dividing plasmablasts
MAN1A2	0.26768	0.695	0.215	0	0	Dividing plasmablasts
BUB1B	0.267521	0.391	0.006	0	0	Dividing plasmablasts
GOLT1B	0.267359	0.633	0.153	0	0	Dividing plasmablasts
EIF4E	0.267242	0.721	0.226	0	0	Dividing plasmablasts
NUS1	0.266685	0.621	0.144	0	0	Dividing plasmablasts
TMEM126A	0.266555	0.63	0.152	0	0	Dividing plasmablasts
NAP1L4	0.266217	0.76	0.246	0	0	Dividing plasmablasts
MND1	0.266192	0.394	0.005	0	0	Dividing plasmablasts
IPO5	0.266017	0.59	0.132	0	0	Dividing plasmablasts
TRAPPC3	0.265697	0.734	0.237	0	0	Dividing plasmablasts
HIPK2	0.265669	0.518	0.096	0	0	Dividing plasmablasts
MPST	0.265388	0.54	0.104	0	0	Dividing plasmablasts
DRAP1	0.265313	0.953	0.546	0	0	Dividing plasmablasts
C11orf24	0.265312	0.699	0.203	0	0	Dividing plasmablasts
EIF3M	0.265128	0.918	0.478	0	0	Dividing plasmablasts
PGD	0.265125	0.637	0.161	0	0	Dividing plasmablasts
PPP5C	0.264847	0.539	0.091	0	0	Dividing plasmablasts
PES1	0.264773	0.564	0.117	0	0	Dividing plasmablasts
MAGT1	0.264274	0.594	0.127	0	0	Dividing plasmablasts
TPP2	0.264139	0.655	0.177	0	0	Dividing plasmablasts
G6PC3	0.26316	0.518	0.084	0	0	Dividing plasmablasts
ARL1	0.263111	0.611	0.147	0	0	Dividing plasmablasts
CAMTA1	0.263088	0.707	0.218	0	0	Dividing plasmablasts
WDR61	0.262537	0.62	0.148	0	0	Dividing plasmablasts
ERGIC2	0.262526	0.708	0.215	0	0	Dividing plasmablasts
WIPI1	0.262324	0.474	0.075	0	0	Dividing plasmablasts
SPC24	0.262319	0.393	0.006	0	0	Dividing plasmablasts
LARP1	0.261695	0.55	0.11	0	0	Dividing plasmablasts
AP3D1	0.261547	0.594	0.138	0	0	Dividing plasmablasts
ACTL6A	0.261423	0.517	0.073	0	0	Dividing plasmablasts
TUSC2	0.261067	0.663	0.179	0	0	Dividing plasmablasts
CENPK	0.260602	0.471	0.042	0	0	Dividing plasmablasts
IDH3G	0.260479	0.729	0.231	0	0	Dividing plasmablasts
PRMT5	0.260008	0.497	0.075	0	0	Dividing plasmablasts
PARP2	0.260001	0.471	0.053	0	0	Dividing plasmablasts
COPS6	0.259978	0.8	0.297	0	0	Dividing plasmablasts
EMC9	0.259604	0.494	0.067	0	0	Dividing plasmablasts
NARF	0.259421	0.654	0.188	0	0	Dividing plasmablasts
SFT2D1	0.258744	0.751	0.249	0	0	Dividing plasmablasts
ATP1A1	0.258737	0.612	0.149	0	0	Dividing plasmablasts
HBS1L	0.258301	0.642	0.164	0	0	Dividing plasmablasts
COX20	0.257894	0.646	0.177	0	0	Dividing plasmablasts
OLA1	0.257797	0.755	0.262	0	0	Dividing plasmablasts
YIPF3	0.257595	0.732	0.239	0	0	Dividing plasmablasts
TMA7	0.257454	0.992	0.807	0	0	Dividing plasmablasts
SCO2	0.257351	0.469	0.067	0	0	Dividing plasmablasts
DCXR	0.257128	0.853	0.36	0	0	Dividing plasmablasts
EIF2B3	0.257118	0.539	0.096	0	0	Dividing plasmablasts
ATF5	0.257077	0.444	0.097	0	0	Dividing plasmablasts
FLOT1	0.25705	0.713	0.22	0	0	Dividing plasmablasts
RFC5	0.256652	0.471	0.045	0	0	Dividing plasmablasts
RPL36AL	0.256256	0.998	0.898	0	0	Dividing plasmablasts
IRAK1	0.256093	0.483	0.074	0	0	Dividing plasmablasts
GPN3	0.256085	0.522	0.078	0	0	Dividing plasmablasts
MAPRE1	0.255643	0.72	0.22	0	0	Dividing plasmablasts
CSE1L	0.255558	0.485	0.06	0	0	Dividing plasmablasts
EIF6	0.255345	0.777	0.29	0	0	Dividing plasmablasts
CXXC1	0.255333	0.621	0.162	0	0	Dividing plasmablasts
NAPA	0.255168	0.865	0.394	0	0	Dividing plasmablasts
OS9	0.255054	0.81	0.325	0	0	Dividing plasmablasts
HIRIP3	0.255039	0.496	0.064	0	0	Dividing plasmablasts
MRPL54	0.254834	0.911	0.457	0	0	Dividing plasmablasts
ANKHD1	0.254769	0.677	0.205	0	0	Dividing plasmablasts
RALA	0.254386	0.691	0.194	0	0	Dividing plasmablasts
PSMB9	0.254277	0.983	0.704	0	0	Dividing plasmablasts
HNRNPU	0.253934	0.972	0.658	0	0	Dividing plasmablasts
MT1X	0.253832	0.429	0.061	0	0	Dividing plasmablasts
PRADC1	0.253721	0.471	0.057	0	0	Dividing plasmablasts
TMX2	0.253197	0.613	0.152	0	0	Dividing plasmablasts
GAR1	0.253093	0.512	0.091	0	0	Dividing plasmablasts
ALG14	0.253048	0.483	0.074	0	0	Dividing plasmablasts
ABHD12	0.252929	0.535	0.096	0	0	Dividing plasmablasts
TMEM183A	0.252688	0.684	0.194	0	0	Dividing plasmablasts
EIF4H	0.252639	0.865	0.384	0	0	Dividing plasmablasts
NPM1	0.252566	0.995	0.931	0	0	Dividing plasmablasts
APMAP	0.252561	0.561	0.113	0	0	Dividing plasmablasts
LAS1L	0.252266	0.56	0.113	0	0	Dividing plasmablasts
SEL1L	0.252201	0.613	0.165	0	0	Dividing plasmablasts
PDF	0.25216	0.467	0.054	0	0	Dividing plasmablasts
NET1	0.251458	0.441	0.05	0	0	Dividing plasmablasts
AAMP	0.251432	0.673	0.195	0	0	Dividing plasmablasts
U2AF2	0.251413	0.764	0.274	0	0	Dividing plasmablasts
TOPBP1	0.251312	0.581	0.118	0	0	Dividing plasmablasts
ACOT13	0.25131	0.489	0.071	0	0	Dividing plasmablasts
BCKDK	0.251296	0.571	0.119	0	0	Dividing plasmablasts
UQCRC2	0.251235	0.81	0.333	0	0	Dividing plasmablasts
CCDC34	0.250859	0.411	0.024	0	0	Dividing plasmablasts
SCFD1	0.250709	0.643	0.176	0	0	Dividing plasmablasts
EIF4EBP1	0.250307	0.619	0.169	0	0	Dividing plasmablasts
LRWD1	0.250248	0.489	0.077	0	0	Dividing plasmablasts
SGO2	0.250156	0.391	0.02	0	0	Dividing plasmablasts
