# Supplementary material for: Longitudinal clinical proteomics reveals pneumonia type–specific protein biomarkers and autoantibodies
Source: JCI Insight. 2026 Jun 8;11(11):e203056. doi: 10.1172/jci.insight.203056 (PMC13313542; doi:10.1172/jci.insight.203056)
Supplement: Supplemental table 7 [file jciinsight-11-203056-s258.xlsx]

## Sheet: Steph_PB_PC_cluster_markers_all
gene	avg_log2FC	pct.1	pct.2	p_val	p_val_adj	cluster
UBE2C	3.9878	0.743	0.07	0	0	0
PLK1	3.93664	0.55	0.052	0	0	0
TOP2A	3.9255	0.642	0.054	0	0	0
CKAP2L	3.87393	0.438	0.034	0	0	0
CDCA8	3.8078	0.551	0.043	0	0	0
HJURP	3.79789	0.455	0.035	0	0	0
KIF20A	3.74412	0.296	0.02	0	0	0
KIF23	3.70136	0.396	0.03	0	0	0
CCNA2	3.67512	0.712	0.067	0	0	0
KIF2C	3.67437	0.44	0.034	0	0	0
AURKB	3.62527	0.613	0.053	0	0	0
CDK1	3.60777	0.62	0.063	0	0	0
CDCA2	3.59616	0.509	0.047	0	0	0
SPC25	3.58602	0.499	0.041	0	0	0
PBK	3.58042	0.319	0.028	0	0	0
CDCA3	3.57906	0.541	0.051	0	0	0
KIFC1	3.54752	0.594	0.058	0	0	0
PKMYT1	3.5062	0.661	0.064	0	0	0
CDC20	3.50285	0.701	0.09	0	0	0
GTSE1	3.49427	0.624	0.061	0	0	0
ESCO2	3.47336	0.385	0.035	0	0	0
RRM2	3.46868	0.959	0.151	0	0	0
TTK	3.45199	0.265	0.024	4.38373e-254	1.0844e-249	0
CDCA5	3.43475	0.621	0.059	0	0	0
CENPA	3.43127	0.42	0.042	0	0	0
KIF14	3.42674	0.385	0.037	0	0	0
STIL	3.42528	0.33	0.031	0	0	0
FOXM1	3.40552	0.414	0.042	0	0	0
NCAPG	3.3962	0.643	0.07	0	0	0
ANLN	3.39266	0.474	0.048	0	0	0
DLGAP5	3.39003	0.5	0.052	0	0	0
NUF2	3.38045	0.529	0.051	0	0	0
CCNF	3.32992	0.289	0.027	5.07518e-279	1.25545e-274	0
TPX2	3.28717	0.628	0.084	0	0	0
CCNB2	3.25871	0.63	0.087	0	0	0
KIF11	3.25645	0.484	0.061	0	0	0
SKA3	3.25567	0.517	0.056	0	0	0
FAM111B	3.25296	0.296	0.028	1.49025e-285	3.68643e-281	0
CCNB1	3.22269	0.592	0.09	0	0	0
NCAPH	3.22087	0.55	0.063	0	0	0
EXO1	3.21893	0.329	0.038	1.37537e-297	3.40225e-293	0
SKA1	3.21317	0.426	0.045	0	0	0
KIF15	3.20405	0.3	0.031	2.72257e-277	6.73482e-273	0
ASPM	3.19424	0.66	0.095	0	0	0
BUB1B	3.17893	0.377	0.041	0	0	0
SPAG5	3.16306	0.424	0.045	0	0	0
C21orf58	3.15554	0.297	0.035	7.83054e-262	1.93704e-257	0
E2F8	3.14256	0.267	0.029	7.02224e-238	1.73709e-233	0
UHRF1	3.1388	0.44	0.053	0	0	0
MND1	3.13482	0.376	0.04	0	0	0
MELK	3.12935	0.334	0.034	0	0	0
DIAPH3	3.11106	0.494	0.059	0	0	0
CDC45	3.10987	0.549	0.067	0	0	0
MKI67	3.104	0.916	0.18	0	0	0
DSCC1	3.08917	0.261	0.029	3.54411e-230	8.76707e-226	0
CEP55	3.07791	0.306	0.035	2.3488e-272	5.81023e-268	0
NUSAP1	3.07775	0.783	0.145	0	0	0
KIF4A	3.07656	0.339	0.036	0	0	0
NDC80	3.05804	0.542	0.072	0	0	0
HMGB2	3.05479	0.984	0.334	0	0	0
CDCA4	3.04678	0.455	0.061	0	0	0
FBXO5	3.03221	0.691	0.109	0	0	0
DEPDC1	3.02546	0.259	0.029	1.62911e-227	4.02992e-223	0
MTFR2	3.02451	0.284	0.032	7.3046e-254	1.80694e-249	0
TUBB	3.01772	0.983	0.43	0	0	0
MCM10	3.01605	0.429	0.055	0	0	0
RAD51	2.99871	0.394	0.047	0	0	0
POLQ	2.98131	0.348	0.041	0	0	0
SGO1	2.97685	0.352	0.043	0	5.61004e-307	0
PLK4	2.95703	0.259	0.03	6.7401e-226	1.6673e-221	0
ZWINT	2.95426	0.817	0.141	0	0	0
TYMS	2.92793	0.936	0.223	0	0	0
TACC3	2.92126	0.596	0.094	0	0	0
CENPE	2.89614	0.533	0.09	0	0	0
TUBA1B	2.88962	0.997	0.629	0	0	0
TUBB4B	2.87414	0.895	0.348	0	0	0
AURKA	2.8595	0.327	0.05	1.03907e-257	2.57034e-253	0
SGO2	2.85881	0.382	0.051	0	0	0
ASF1B	2.85718	0.564	0.077	0	0	0
CLSPN	2.84746	0.797	0.134	0	0	0
RACGAP1	2.82852	0.303	0.045	1.41115e-237	3.49076e-233	0
PCLAF	2.82433	0.858	0.182	0	0	0
CDT1	2.81959	0.391	0.059	0	0	0
BIRC5	2.81543	0.869	0.173	0	0	0
CIP2A	2.80187	0.396	0.059	0	0	0
CENPF	2.79636	0.707	0.123	0	0	0
SPC24	2.79413	0.381	0.051	0	0	0
ARHGAP11A	2.79008	0.441	0.072	0	0	0
MCM7	2.77836	0.906	0.219	0	0	0
PRC1	2.7724	0.452	0.075	0	0	0
CHAF1A	2.7584	0.582	0.095	0	0	0
ORC1	2.75176	0.3	0.041	4.91172e-244	1.21501e-239	0
ORC6	2.74993	0.566	0.084	0	0	0
DEPDC1B	2.74429	0.337	0.046	7.15406e-283	1.7697e-278	0
HMMR	2.743	0.502	0.088	0	0	0
DHFR	2.74182	0.804	0.169	0	0	0
FANCB	2.73514	0.283	0.041	2.95517e-221	7.3102e-217	0
TRIP13	2.71785	0.51	0.079	0	0	0
DTL	2.7129	0.414	0.063	0	0	0
CENPU	2.71206	0.751	0.135	0	0	0
ATAD2	2.70205	0.67	0.123	0	0	0
GINS2	2.70079	0.689	0.128	0	0	0
ACOT7	2.67693	0.412	0.069	0	0	0
POC1A	2.67227	0.42	0.062	0	0	0
FANCI	2.6704	0.436	0.07	0	0	0
PCNA	2.66589	0.848	0.228	0	0	0
INCENP	2.66003	0.365	0.061	1.04829e-276	2.59315e-272	0
RAD51AP1	2.65286	0.527	0.088	0	0	0
RFC3	2.64929	0.371	0.057	6.10991e-297	1.51141e-292	0
MAD2L1	2.6474	0.763	0.164	0	0	0
CDKN3	2.64659	0.74	0.135	0	0	0
OIP5	2.64564	0.432	0.068	0	0	0
UBE2T	2.63655	0.704	0.146	0	0	0
ECT2	2.63536	0.32	0.049	1.21866e-250	3.01459e-246	0
CENPM	2.62941	0.853	0.203	0	0	0
SLC43A3	2.61127	0.535	0.108	0	0	0
BRCA1	2.591	0.467	0.073	0	0	0
TK1	2.59076	0.843	0.197	0	0	0
WDHD1	2.5895	0.257	0.041	7.2966e-187	1.80496e-182	0
PSMC3IP	2.58493	0.272	0.041	7.28389e-207	1.80182e-202	0
TEDC1	2.5768	0.375	0.06	2.64322e-295	6.53854e-291	0
NCAPG2	2.57352	0.363	0.062	4.1472e-271	1.02589e-266	0
ATAD5	2.56802	0.601	0.107	0	0	0
UBE2S	2.56487	0.786	0.237	0	0	0
CHEK1	2.53739	0.535	0.097	0	0	0
CENPO	2.53717	0.324	0.053	5.33686e-244	1.32018e-239	0
MCM4	2.52545	0.639	0.127	0	0	0
MCM2	2.52124	0.546	0.106	0	0	0
SPDL1	2.51795	0.335	0.058	2.14168e-244	5.29787e-240	0
CCDC34	2.51127	0.402	0.067	0	0	0
MIS18A	2.49597	0.425	0.072	0	0	0
STMN1	2.48368	0.984	0.365	0	0	0
FANCD2	2.4688	0.311	0.051	7.87093e-233	1.94703e-228	0
SMC2	2.46602	0.788	0.187	0	0	0
SHCBP1	2.46091	0.758	0.178	0	0	0
TUBA1C	2.46022	0.754	0.257	0	0	0
CHTF18	2.45951	0.26	0.045	1.09239e-181	2.70224e-177	0
CENPP	2.45804	0.403	0.068	0	3.7982e-307	0
CKS1B	2.45568	0.736	0.188	0	0	0
POLD3	2.45194	0.361	0.069	2.30048e-251	5.6907e-247	0
CENPN	2.45104	0.665	0.142	0	0	0
NCAPD3	2.4477	0.641	0.128	0	0	0
LMNB1	2.42819	0.758	0.193	0	0	0
GMNN	2.42603	0.755	0.179	0	0	0
CDC6	2.4102	0.627	0.133	0	0	0
KNL1	2.40942	0.577	0.118	0	0	0
CENPW	2.40315	0.845	0.2	0	0	0
SUV39H1	2.38345	0.306	0.055	5.10981e-214	1.26401e-209	0
PHF19	2.38142	0.805	0.221	0	0	0
KPNA2	2.37395	0.769	0.271	0	0	0
BUB1	2.35812	0.688	0.171	0	0	0
FEN1	2.3579	0.827	0.229	0	0	0
HELLS	2.34224	0.726	0.192	0	0	0
DUT	2.33555	0.97	0.511	0	0	0
WDR76	2.29855	0.45	0.089	0	0	0
CENPH	2.29514	0.506	0.106	0	0	0
RFWD3	2.28881	0.309	0.062	1.90167e-199	4.70416e-195	0
NCAPD2	2.27913	0.474	0.11	0	1.85016e-307	0
RRM1	2.26744	0.686	0.179	0	0	0
DNAJC9	2.25581	0.818	0.245	0	0	0
CENPK	2.23969	0.454	0.087	0	0	0
GINS4	2.23638	0.268	0.05	2.92729e-181	7.24123e-177	0
MCM6	2.23494	0.567	0.138	0	0	0
MCM3	2.22469	0.714	0.199	0	0	0
CKS2	2.21584	0.832	0.335	0	0	0
FAM111A	2.19732	0.444	0.095	4.57268e-300	1.13115e-295	0
KNSTRN	2.17769	0.332	0.073	5.96083e-203	1.47453e-198	0
RFC4	2.17417	0.653	0.171	0	0	0
SMC4	2.17217	0.956	0.463	0	0	0
KIF22	2.16839	0.757	0.237	0	0	0
CENPV	2.15746	0.266	0.065	7.97887e-144	1.97373e-139	0
KIF20B	2.14614	0.69	0.2	0	0	0
FABP5	2.1275	0.943	0.496	0	0	0
RFC5	2.12237	0.463	0.101	0	0	0
TUBG1	2.12162	0.726	0.226	0	0	0
LYAR	2.12084	0.584	0.162	0	0	0
SLBP	2.11763	0.798	0.305	0	0	0
ARHGAP19	2.10688	0.291	0.06	5.44355e-184	1.34657e-179	0
HMGA1	2.09998	0.951	0.551	0	0	0
TMPO	2.08885	0.913	0.366	0	0	0
NASP	2.08238	0.945	0.478	0	0	0
TIMELESS	2.07901	0.405	0.088	7.51414e-267	1.85877e-262	0
ZWILCH	2.06912	0.318	0.068	3.09611e-199	7.65884e-195	0
CTNNAL1	2.06596	0.513	0.13	0	0	0
RFC2	2.03137	0.507	0.131	0	5.81223e-306	0
CEP78	2.02367	0.31	0.069	1.68114e-186	4.15865e-182	0
TMEM97	2.01796	0.337	0.08	2.64204e-194	6.53562e-190	0
LRR1	2.01214	0.684	0.201	0	0	0
TROAP	2.01187	0.524	0.122	0	0	0
TEX30	2.006	0.377	0.094	1.20562e-214	2.98235e-210	0
USP1	2.00162	0.74	0.235	0	0	0
POLR3G	1.99865	0.317	0.078	8.06283e-175	1.9945e-170	0
RBL1	1.9973	0.34	0.077	1.08719e-206	2.68939e-202	0
POLA2	1.99477	0.418	0.103	1.61763e-248	4.00152e-244	0
TTF2	1.99208	0.448	0.11	6.05901e-273	1.49882e-268	0
EZH2	1.98781	0.671	0.211	0	0	0
POLA1	1.98683	0.257	0.056	6.69471e-155	1.65607e-150	0
POLD1	1.98479	0.356	0.086	1.94652e-204	4.8151e-200	0
MSH2	1.98288	0.308	0.07	6.72182e-182	1.66278e-177	0
MYBL2	1.98143	0.892	0.344	0	0	0
MXD3	1.96835	0.404	0.107	3.02489e-222	7.48267e-218	0
DTYMK	1.95751	0.794	0.264	0	0	0
HNRNPAB	1.95744	0.916	0.452	0	0	0
TIPIN	1.93846	0.376	0.098	5.41789e-206	1.34022e-201	0
RANBP1	1.9311	0.961	0.57	0	0	0
RAD18	1.91428	0.266	0.061	2.99929e-155	7.41935e-151	0
YEATS4	1.91014	0.532	0.142	0	0	0
DNMT1	1.90974	0.827	0.307	0	0	0
RNASEH2A	1.89806	0.66	0.203	0	0	0
HPDL	1.89207	0.258	0.067	7.93789e-131	1.96359e-126	0
TIMM8A	1.88742	0.359	0.091	2.66367e-200	6.58913e-196	0
RPL39L	1.88275	0.354	0.09	5.04268e-194	1.24741e-189	0
DONSON	1.88203	0.371	0.095	6.43235e-207	1.59117e-202	0
CSE1L	1.88201	0.473	0.127	2.85524e-270	7.063e-266	0
CDK2	1.87919	0.257	0.062	2.55608e-142	6.32297e-138	0
MCM5	1.87845	0.821	0.326	0	0	0
CCND2	1.86561	0.891	0.52	0	0	0
RAD51C	1.86205	0.709	0.254	0	0	0
GMPS	1.85628	0.39	0.1	2.52122e-220	6.23673e-216	0
RCC1	1.8506	0.497	0.149	3.59852e-263	8.90166e-259	0
NRM	1.84692	0.256	0.057	4.7771e-154	1.18171e-149	0
PXMP2	1.84684	0.336	0.089	5.43943e-175	1.34555e-170	0
HMGN2	1.84513	0.995	0.748	0	0	0
RANGAP1	1.8447	0.385	0.109	1.69492e-196	4.19273e-192	0
NDC1	1.8394	0.354	0.094	7.28429e-188	1.80192e-183	0
CENPS	1.83343	0.379	0.095	1.62821e-218	4.02769e-214	0
ALYREF	1.83316	0.464	0.157	4.93836e-212	1.2216e-207	0
TCOF1	1.83315	0.507	0.147	3.08172e-276	7.62326e-272	0
HPRT1	1.8301	0.58	0.18	0	0	0
APOBEC3B	1.82932	0.748	0.279	0	0	0
POLR3K	1.82501	0.652	0.232	0	0	0
MSH6	1.82496	0.516	0.169	4.68958e-253	1.16006e-248	0
NUP85	1.82451	0.343	0.089	9.49953e-185	2.3499e-180	0
TOPBP1	1.82179	0.568	0.17	0	0	0
DLEU2	1.82017	0.499	0.136	5.43559e-287	1.3446e-282	0
MMS22L	1.81921	0.272	0.064	1.02232e-155	2.52891e-151	0
C19orf48	1.81683	0.648	0.219	0	0	0
PARPBP	1.81619	0.392	0.105	1.32116e-212	3.26815e-208	0
BCL2L12	1.81356	0.753	0.268	0	0	0
SLC29A1	1.81008	0.293	0.083	8.17553e-138	2.02238e-133	0
NCAPH2	1.80463	0.503	0.143	2.32637e-278	5.75473e-274	0
SAMD1	1.80434	0.327	0.083	2.18312e-179	5.40039e-175	0
CKAP5	1.78616	0.507	0.16	3.00672e-255	7.43772e-251	0
SLC19A1	1.77567	0.319	0.087	2.08595e-161	5.16001e-157	0
PRIM1	1.77187	0.419	0.121	2.61337e-213	6.46468e-209	0
PTTG1	1.76822	0.922	0.385	0	0	0
WRAP53	1.76684	0.315	0.08	1.37313e-171	3.39672e-167	0
SASS6	1.75255	0.514	0.15	1.79237e-281	4.43379e-277	0
UNG	1.75152	0.29	0.087	1.24894e-128	3.0895e-124	0
EIF4A3	1.74593	0.85	0.406	0	0	0
CEP152	1.73712	0.288	0.079	8.63664e-141	2.13645e-136	0
CBX5	1.73624	0.756	0.272	0	0	0
HMGB1	1.72303	0.999	0.964	0	0	0
ANP32B	1.7202	0.988	0.713	0	0	0
ACYP1	1.71744	0.372	0.109	4.02683e-180	9.96116e-176	0
CENPJ	1.71588	0.378	0.105	2.10805e-196	5.21469e-192	0
NSD2	1.70913	0.489	0.149	2.15208e-249	5.32361e-245	0
LIG1	1.70638	0.59	0.198	7.28911e-300	1.80311e-295	0
NUDT15	1.70006	0.361	0.109	3.00342e-168	7.42956e-164	0
ASRGL1	1.69499	0.354	0.102	3.88996e-174	9.62258e-170	0
SAE1	1.69304	0.716	0.27	0	0	0
UBL7-AS1	1.68916	0.333	0.095	2.5985e-163	6.42791e-159	0
FASN	1.68641	0.294	0.082	2.90494e-145	7.18596e-141	0
TMEM106C	1.68118	0.821	0.367	0	0	0
DDX39A	1.67875	0.942	0.548	0	0	0
C4orf46	1.67723	0.265	0.072	3.76977e-132	9.32529e-128	0
CTPS1	1.67243	0.492	0.154	1.1196e-244	2.76955e-240	0
ERI1	1.67132	0.341	0.093	2.40234e-177	5.94267e-173	0
HIRIP3	1.66637	0.482	0.151	7.40396e-238	1.83152e-233	0
REEP4	1.65276	0.504	0.166	9.07582e-239	2.24508e-234	0
GGCT	1.64806	0.666	0.244	0	0	0
ACAT2	1.64671	0.562	0.189	7.40777e-275	1.83246e-270	0
SNRNP25	1.64405	0.847	0.386	0	0	0
NUP188	1.6424	0.296	0.09	1.13247e-130	2.80138e-126	0
SSRP1	1.63372	0.806	0.37	0	0	0
NPM3	1.6322	0.572	0.212	2.75796e-256	6.82237e-252	0
CEP295	1.63121	0.356	0.104	3.79258e-172	9.3817e-168	0
HSP90AA1	1.6233	0.992	0.907	0	0	0
SAC3D1	1.61924	0.36	0.111	4.77981e-163	1.18238e-158	0
BARD1	1.61567	0.398	0.128	1.82158e-176	4.50604e-172	0
ANP32E	1.60875	0.937	0.545	0	0	0
TRIM28	1.6011	0.653	0.271	1.17127e-283	2.89738e-279	0
IMPDH2	1.59958	0.781	0.371	0	0	0
RAD1	1.59886	0.328	0.096	7.83355e-157	1.93779e-152	0
EXOSC2	1.58567	0.331	0.104	5.27733e-145	1.30545e-140	0
CMSS1	1.58301	0.494	0.164	2.51666e-230	6.22545e-226	0
MCMBP	1.58238	0.275	0.083	4.5691e-121	1.13026e-116	0
DCTPP1	1.57672	0.651	0.277	1.33295e-278	3.29731e-274	0
RAN	1.57542	0.996	0.893	0	0	0
FKBP4	1.56172	0.549	0.227	3.39059e-211	8.3873e-207	0
GPN3	1.5604	0.514	0.175	2.03959e-236	5.04533e-232	0
PRPS2	1.55866	0.377	0.125	9.27412e-159	2.29414e-154	0
NUCKS1	1.55788	0.885	0.447	0	0	0
FANCG	1.55681	0.37	0.116	2.71393e-168	6.71344e-164	0
SAAL1	1.556	0.447	0.147	8.44275e-203	2.08848e-198	0
EXOSC8	1.54937	0.796	0.366	0	0	0
SNRPD1	1.54625	0.954	0.621	0	0	0
SKA2	1.54399	0.764	0.335	0	0	0
HSPH1	1.54082	0.507	0.21	1.27966e-182	3.16549e-178	0
XPO1	1.53945	0.593	0.222	3.25765e-263	8.05844e-259	0
MRTO4	1.53568	0.615	0.261	1.06705e-249	2.63956e-245	0
PA2G4	1.53538	0.958	0.662	0	0	0
NUP205	1.53468	0.275	0.085	2.46331e-118	6.09348e-114	0
SMC3	1.53464	0.784	0.359	0	0	0
DCK	1.53315	0.342	0.094	5.16301e-180	1.27717e-175	0
SNRPB	1.52851	0.977	0.721	0	0	0
SMC1A	1.52554	0.82	0.406	0	0	0
CCT5	1.52336	0.88	0.513	0	0	0
CARHSP1	1.52316	0.833	0.394	0	0	0
SIVA1	1.51303	0.944	0.61	0	0	0
VRK1	1.50639	0.709	0.29	0	0	0
CKAP2	1.50536	0.602	0.243	8.62822e-248	2.13436e-243	0
HSPD1	1.50494	0.98	0.797	0	0	0
HSPE1	1.49932	0.959	0.749	0	0	0
EXOSC3	1.49892	0.412	0.145	5.4845e-165	1.3567e-160	0
POLE3	1.49723	0.773	0.353	0	0	0
ATAD3A	1.49621	0.496	0.184	2.36812e-200	5.85802e-196	0
RBBP8	1.4958	0.555	0.208	2.58048e-236	6.38333e-232	0
NOP56	1.49509	0.808	0.401	0	0	0
NUDT1	1.48863	0.812	0.337	0	0	0
BDH1	1.48675	0.252	0.082	1.58204e-101	3.9135e-97	0
CBX3	1.4856	0.931	0.558	0	0	0
NOP16	1.48551	0.551	0.232	1.17023e-202	2.89481e-198	0
ATAD3B	1.47952	0.426	0.153	1.52126e-167	3.76314e-163	0
TFDP1	1.47938	0.437	0.161	1.65547e-169	4.09515e-165	0
TPI1	1.47749	0.991	0.886	0	0	0
CENPX	1.47408	0.841	0.441	0	0	0
NUP107	1.47346	0.446	0.153	6.26952e-191	1.55089e-186	0
LMNB2	1.4689	0.48	0.173	2.01009e-198	4.97236e-194	0
SRSF10	1.46776	0.98	0.741	0	0	0
PSMG1	1.46704	0.552	0.226	1.25672e-211	3.10874e-207	0
EFCAB11	1.46673	0.275	0.086	1.16377e-120	2.87881e-116	0
G2E3	1.4661	0.317	0.105	4.23388e-129	1.04733e-124	0
DBF4	1.46357	0.751	0.341	0	0	0
SUZ12	1.46233	0.63	0.265	2.11781e-254	5.23883e-250	0
KHSRP	1.46233	0.534	0.205	7.72167e-214	1.91011e-209	0
POLD2	1.45974	0.692	0.301	1.13802e-294	2.81511e-290	0
PPIH	1.45948	0.794	0.366	0	0	0
CDK5RAP2	1.45772	0.472	0.165	4.16673e-202	1.03073e-197	0
SNRPG	1.45561	0.985	0.79	0	0	0
HMGB3	1.45555	0.809	0.357	0	0	0
DKC1	1.44837	0.66	0.294	2.45536e-258	6.07383e-254	0
SLC25A19	1.44795	0.403	0.149	1.16488e-150	2.88157e-146	0
PRKDC	1.44018	0.786	0.372	0	0	0
LSM4	1.4396	0.896	0.508	0	0	0
SNRPF	1.43868	0.925	0.571	0	0	0
CCT6A	1.43846	0.931	0.626	0	0	0
SNRPE	1.43838	0.928	0.598	0	0	0
NFYB	1.43005	0.269	0.093	1.20953e-99	2.99201e-95	0
BRI3BP	1.42921	0.296	0.121	4.6464e-89	1.14938e-84	0
TTF1	1.42914	0.345	0.113	3.58697e-148	8.87308e-144	0
NUP93	1.42816	0.353	0.12	7.22249e-143	1.78663e-138	0
UCK2	1.4276	0.557	0.237	2.59813e-202	6.42698e-198	0
ENO1	1.42527	0.991	0.826	0	0	0
RPA1	1.42447	0.484	0.177	4.10424e-196	1.01527e-191	0
PTMA	1.42186	1	0.997	0	0	0
HMGXB4	1.42114	0.461	0.159	1.16765e-199	2.88842e-195	0
HAUS5	1.4199	0.294	0.091	1.83551e-133	4.5405e-129	0
ENOSF1	1.41864	0.305	0.103	7.73704e-120	1.91391e-115	0
DDX11	1.41802	0.404	0.141	7.60702e-164	1.88175e-159	0
HAUS4	1.41773	0.478	0.179	5.00139e-186	1.23719e-181	0
ZNF714	1.41573	0.317	0.104	6.88423e-132	1.70295e-127	0
SLF1	1.41511	0.252	0.084	1.03715e-99	2.5656e-95	0
PRIM2	1.41294	0.331	0.117	5.21106e-125	1.28906e-120	0
TESC	1.41242	0.42	0.161	3.47497e-151	8.59602e-147	0
LDHA	1.40875	0.989	0.851	0	0	0
ARL6IP6	1.40509	0.457	0.169	4.46004e-178	1.10328e-173	0
THOP1	1.40144	0.497	0.184	1.58548e-201	3.922e-197	0
HDGF	1.40129	0.526	0.209	1.54271e-198	3.81621e-194	0
CHEK2	1.40099	0.288	0.095	4.41324e-118	1.0917e-113	0
WDR4	1.39571	0.394	0.144	3.04458e-148	7.53139e-144	0
SUPT16H	1.39212	0.74	0.341	6.03076e-308	1.49183e-303	0
ACTL6A	1.39026	0.507	0.196	1.49963e-195	3.70963e-191	0
TBRG4	1.38998	0.471	0.187	1.77952e-168	4.40199e-164	0
TIMM10	1.38456	0.832	0.453	0	0	0
CACYBP	1.3842	0.914	0.598	0	0	0
POP7	1.37919	0.822	0.423	0	0	0
TCF19	1.37899	0.48	0.19	3.08919e-173	7.64172e-169	0
NUMA1	1.37516	0.356	0.127	4.64727e-134	1.1496e-129	0
RPA3	1.37094	0.906	0.502	0	0	0
FANCA	1.37023	0.349	0.124	1.23098e-133	3.04509e-129	0
KMT5A	1.3702	0.254	0.081	7.57895e-107	1.8748e-102	0
JPT1	1.36558	0.978	0.745	0	0	0
MTHFD1	1.36496	0.553	0.226	5.3945e-207	1.33444e-202	0
TOMM40	1.36076	0.721	0.369	1.76152e-265	4.35747e-261	0
EBP	1.35999	0.788	0.388	0	0	0
CDCA7L	1.35714	0.476	0.182	6.56359e-180	1.62363e-175	0
MRPL12	1.35675	0.858	0.486	0	0	0
PTCH2	1.3556	0.312	0.124	6.30538e-96	1.55976e-91	0
DDB2	1.35494	0.42	0.156	1.10889e-158	2.74306e-154	0
JPT2	1.35277	0.273	0.091	9.47167e-110	2.34301e-105	0
NOM1	1.35258	0.376	0.13	1.05931e-153	2.62042e-149	0
PAICS	1.35242	0.779	0.416	8.48438e-306	2.09878e-301	0
NOLC1	1.35067	0.722	0.353	1.47556e-269	3.6501e-265	0
HACD3	1.35045	0.602	0.257	1.9369e-223	4.79132e-219	0
ODF2	1.34933	0.343	0.126	4.05024e-124	1.00191e-119	0
PCNT	1.34888	0.359	0.128	9.94037e-138	2.45895e-133	0
CCDC86	1.34874	0.321	0.117	3.34504e-116	8.27462e-112	0
PGP	1.34863	0.389	0.152	6.18873e-132	1.53091e-127	0
EBNA1BP2	1.34817	0.821	0.453	0	0	0
UMPS	1.34525	0.36	0.14	9.45353e-120	2.33852e-115	0
MYO19	1.34521	0.278	0.095	2.08394e-107	5.15504e-103	0
SF3B3	1.34505	0.469	0.195	6.88118e-156	1.7022e-151	0
BOLA3	1.34398	0.864	0.461	0	0	0
TRAP1	1.33452	0.697	0.344	1.56486e-250	3.871e-246	0
PAFAH1B3	1.33443	0.707	0.321	6.19188e-280	1.53168e-275	0
LSM6	1.33385	0.746	0.385	1.08458e-281	2.68294e-277	0
HLTF	1.33333	0.427	0.161	4.81907e-158	1.19209e-153	0
ICMT	1.33264	0.399	0.153	1.42595e-141	3.52737e-137	0
BOP1	1.33225	0.615	0.27	5.84949e-222	1.44699e-217	0
C20orf27	1.33121	0.547	0.234	1.02262e-188	2.52966e-184	0
SEPHS1	1.33055	0.458	0.174	2.94988e-172	7.29712e-168	0
HAT1	1.32871	0.606	0.267	1.25978e-215	3.11633e-211	0
SHMT1	1.32555	0.523	0.213	2.12958e-188	5.26795e-184	0
SEH1L	1.32465	0.312	0.116	3.3448e-109	8.27403e-105	0
NUP155	1.32249	0.294	0.103	3.12282e-112	7.72491e-108	0
MAGOHB	1.32059	0.715	0.325	6.07534e-285	1.50286e-280	0
RAD21	1.31762	0.874	0.517	0	0	0
PINX1	1.31412	0.33	0.115	3.31645e-133	8.2039e-129	0
NUP160	1.31402	0.352	0.124	1.61887e-136	4.0046e-132	0
PHF5A	1.31393	0.567	0.246	2.2236e-196	5.50052e-192	0
NUP62	1.30969	0.443	0.176	4.08655e-153	1.01089e-148	0
RPP30	1.30739	0.555	0.23	3.6825e-203	9.10939e-199	0
ITGB3BP	1.30456	0.473	0.182	5.85434e-178	1.44819e-173	0
GEMIN6	1.30397	0.405	0.166	2.39142e-129	5.91567e-125	0
IPO5	1.3038	0.581	0.263	2.35438e-191	5.82402e-187	0
SRRT	1.30156	0.729	0.366	2.942e-265	7.27761e-261	0
HADH	1.30119	0.589	0.258	3.85453e-207	9.53496e-203	0
NPM1	1.2985	0.994	0.954	0	0	0
HNRNPD	1.297	0.909	0.595	0	0	0
CCT2	1.29617	0.944	0.685	0	0	0
PKM	1.29451	0.969	0.745	0	0	0
PFKP	1.29216	0.476	0.188	8.08026e-172	1.99881e-167	0
MZT1	1.29185	0.615	0.274	1.4e-217	3.46317e-213	0
SMS	1.29163	0.571	0.245	7.28258e-202	1.80149e-197	0
AHSA1	1.28761	0.67	0.332	2.05727e-223	5.08907e-219	0
SLC25A5	1.28629	0.988	0.866	0	0	0
CDK4	1.28628	0.722	0.38	1.41571e-249	3.50203e-245	0
MT2A	1.28598	0.502	0.227	9.82108e-148	2.42944e-143	0
LBR	1.28518	0.805	0.435	0	5.27864e-305	0
YWHAH	1.28299	0.566	0.265	1.86631e-178	4.61669e-174	0
FBL	1.2803	0.921	0.624	0	0	0
THOC1	1.27384	0.277	0.099	4.93263e-101	1.22018e-96	0
LONP1	1.27312	0.375	0.149	1.98173e-123	4.9022e-119	0
POLR2H	1.27232	0.747	0.376	5.60594e-275	1.38674e-270	0
PPAN	1.27165	0.392	0.157	1.54189e-128	3.81418e-124	0
EEF1E1	1.26654	0.734	0.378	6.85957e-254	1.69685e-249	0
SMPD4	1.26451	0.479	0.195	2.53692e-165	6.27557e-161	0
CBX1	1.26035	0.357	0.129	8.69463e-137	2.15079e-132	0
CDC23	1.259	0.337	0.126	4.66377e-120	1.15368e-115	0
ACD	1.25731	0.454	0.185	1.48581e-153	3.67545e-149	0
EXOSC9	1.25631	0.505	0.213	3.02055e-169	7.47193e-165	0
TIMM21	1.25572	0.423	0.169	5.98309e-143	1.48004e-138	0
RRP7A	1.25461	0.764	0.42	5.53506e-273	1.36921e-268	0
TELO2	1.25386	0.263	0.094	1.8608e-97	4.60305e-93	0
MRPL11	1.24992	0.836	0.473	0	0	0
EIF4A1	1.24686	0.963	0.788	0	0	0
PCGF6	1.24499	0.269	0.105	2.24872e-84	5.56266e-80	0
TOE1	1.24225	0.283	0.103	4.08422e-102	1.01031e-97	0
CISD3	1.24078	0.57	0.258	6.1999e-184	1.53367e-179	0
WDR5	1.23908	0.471	0.196	2.31621e-156	5.7296e-152	0
DDX21	1.23515	0.875	0.588	1.45378e-306	3.59621e-302	0
GAPDH	1.23271	1	0.993	0	0	0
DHX9	1.23173	0.642	0.302	8.34357e-213	2.06395e-208	0
CLUH	1.22925	0.305	0.117	4.46501e-102	1.10451e-97	0
NAE1	1.22891	0.497	0.226	1.16217e-145	2.87486e-141	0
CHCHD4	1.2287	0.33	0.133	8.88698e-102	2.19837e-97	0
SNRNP40	1.22846	0.68	0.327	2.48746e-234	6.15322e-230	0
BUB3	1.22762	0.851	0.544	0	0	0
CCND3	1.22758	0.541	0.229	3.56693e-188	8.8235e-184	0
RUVBL1	1.2275	0.551	0.253	1.61885e-169	4.00454e-165	0
UBR7	1.22521	0.405	0.157	1.13874e-143	2.8169e-139	0
ING2	1.22273	0.385	0.154	4.47673e-126	1.10741e-121	0
HSP90AB1	1.22244	0.992	0.925	0	0	0
AL441992.1	1.22208	0.372	0.141	2.39549e-133	5.92574e-129	0
KNOP1	1.22085	0.393	0.16	3.76746e-127	9.31956e-123	0
MRPL17	1.22036	0.652	0.312	2.6387e-214	6.52736e-210	0
EMG1	1.22031	0.438	0.18	1.14674e-143	2.83668e-139	0
MPHOSPH6	1.21858	0.381	0.143	3.08612e-142	7.63413e-138	0
MRPS17	1.21503	0.545	0.24	2.50128e-177	6.18742e-173	0
BRIX1	1.21474	0.503	0.222	7.31529e-156	1.80958e-151	0
TCP1	1.21405	0.85	0.523	0	0	0
BAZ1B	1.21403	0.761	0.401	9.28359e-262	2.29648e-257	0
NOP2	1.21393	0.398	0.169	3.23727e-119	8.00804e-115	0
CSTF2	1.21003	0.353	0.139	5.88817e-118	1.45656e-113	0
PTBP1	1.20943	0.803	0.466	5.69767e-285	1.40943e-280	0
MRPL39	1.20931	0.552	0.258	6.71347e-165	1.66071e-160	0
TUBA4A	1.20913	0.885	0.589	0	0	0
LSM2	1.20676	0.908	0.605	0	0	0
NUP37	1.20354	0.578	0.27	2.9923e-179	7.40205e-175	0
HAUS2	1.20325	0.527	0.218	5.86536e-187	1.45091e-182	0
PARP2	1.20169	0.461	0.194	4.57439e-148	1.13157e-143	0
GAR1	1.20101	0.5	0.224	2.98282e-150	7.37859e-146	0
C1QBP	1.20093	0.954	0.767	0	0	0
CYB5B	1.19742	0.451	0.196	1.20541e-136	2.98183e-132	0
NAP1L1	1.19722	0.919	0.601	0	0	0
PPP1R14B	1.19676	0.334	0.151	3.19636e-84	7.90683e-80	0
PPIF	1.19613	0.624	0.314	5.17298e-182	1.27964e-177	0
THOC3	1.19495	0.676	0.329	8.11688e-223	2.00787e-218	0
SRSF7	1.19425	0.94	0.656	0	0	0
WDR12	1.19363	0.357	0.143	6.32524e-114	1.56467e-109	0
ABCF2	1.1936	0.365	0.143	1.24828e-125	3.08787e-121	0
NUDC	1.19288	0.879	0.563	0	0	0
NHP2	1.19219	0.931	0.641	0	0	0
SYNCRIP	1.19179	0.884	0.561	0	0	0
TOMM5	1.19111	0.949	0.695	0	0	0
CISD1	1.19013	0.633	0.326	2.30035e-183	5.69037e-179	0
PPP5C	1.18909	0.522	0.24	3.99079e-154	9.87201e-150	0
CORO1A	1.18879	0.988	0.858	0	0	0
C12orf75	1.1869	0.894	0.58	0	0	0
HNRNPA2B1	1.18646	0.999	0.956	0	0	0
PAM16	1.1858	0.589	0.276	9.47351e-182	2.34346e-177	0
DHX15	1.18563	0.568	0.263	2.24585e-174	5.55555e-170	0
IPO4	1.18549	0.265	0.104	5.09943e-84	1.26145e-79	0
LAS1L	1.18525	0.552	0.244	1.22565e-179	3.03188e-175	0
ASF1A	1.18415	0.464	0.203	1.11014e-140	2.74614e-136	0
PDCD5	1.18388	0.972	0.766	0	0	0
AHCY	1.18334	0.833	0.507	1.99837e-292	4.94336e-288	0
RUVBL2	1.18258	0.751	0.402	3.07003e-251	7.59432e-247	0
PRPF4	1.18225	0.33	0.136	2.03909e-99	5.0441e-95	0
ATIC	1.1813	0.679	0.357	5.76633e-204	1.42642e-199	0
PPM1G	1.18064	0.931	0.67	0	0	0
PSIP1	1.17902	0.586	0.26	1.77295e-197	4.38574e-193	0
SNRPA1	1.17725	0.799	0.474	2.04907e-268	5.06878e-264	0
PELP1	1.17717	0.479	0.212	5.60767e-143	1.38717e-138	0
FARSB	1.17595	0.585	0.284	6.10147e-171	1.50932e-166	0
DDX55	1.17384	0.369	0.152	9.73598e-115	2.40839e-110	0
APEX2	1.1722	0.327	0.13	2.92691e-104	7.24029e-100	0
SIGMAR1	1.17114	0.475	0.207	3.05743e-146	7.56318e-142	0
CDKN2C	1.16701	0.306	0.124	7.49625e-95	1.85435e-90	0
STIP1	1.16581	0.698	0.386	2.14558e-203	5.30753e-199	0
UTP4	1.16442	0.356	0.153	6.84857e-101	1.69413e-96	0
RPS17	1.1636	0.981	0.858	0	0	0
SFXN1	1.16317	0.689	0.349	9.63387e-217	2.38313e-212	0
BANF1	1.16283	0.914	0.652	0	0	0
HSPBP1	1.16071	0.573	0.278	8.97049e-165	2.21903e-160	0
FN3KRP	1.16025	0.45	0.189	6.85203e-146	1.69499e-141	0
PGAM1	1.16009	0.975	0.826	0	0	0
FANCL	1.15978	0.264	0.105	3.37794e-81	8.35601e-77	0
DOHH	1.1596	0.421	0.177	5.1372e-132	1.27079e-127	0
MRPS25	1.15762	0.742	0.407	6.20976e-229	1.53611e-224	0
DCAF15	1.15609	0.254	0.093	2.1104e-92	5.22049e-88	0
PHB	1.15588	0.894	0.606	0	0	0
PRPF19	1.15432	0.678	0.35	4.19596e-204	1.03795e-199	0
TOMM6	1.15259	0.853	0.573	0	0	0
LSM5	1.15256	0.936	0.634	0	0	0
RPA2	1.15237	0.659	0.326	1.42277e-205	3.5195e-201	0
UQCC2	1.14949	0.891	0.568	0	0	0
HNRNPH3	1.14811	0.814	0.463	3.84224e-277	9.50455e-273	0
TDP1	1.14751	0.306	0.123	4.46085e-96	1.10348e-91	0
HNRNPUL2	1.14655	0.512	0.226	6.92355e-161	1.71268e-156	0
GRK2	1.14605	0.512	0.231	8.09422e-154	2.00227e-149	0
NUP58	1.14448	0.496	0.213	1.88608e-160	4.66559e-156	0
HNRNPF	1.14414	0.9	0.637	0	0	0
RPF2	1.14207	0.423	0.185	4.98045e-123	1.23201e-118	0
IFRD2	1.14172	0.518	0.25	1.74838e-139	4.32496e-135	0
MRM2	1.14165	0.405	0.174	3.00415e-120	7.43137e-116	0
SRSF3	1.1408	0.964	0.737	0	0	0
TFAM	1.14014	0.65	0.326	7.78902e-194	1.92677e-189	0
CCT3	1.13973	0.911	0.649	0	0	0
TPRKB	1.13884	0.729	0.385	1.6002e-230	3.95842e-226	0
ANP32A	1.13851	0.927	0.672	0	0	0
GART	1.1365	0.424	0.189	1.81783e-119	4.49677e-115	0
U2AF1	1.13632	0.569	0.287	1.96219e-152	4.85388e-148	0
MRPL4	1.13609	0.849	0.546	2.37204e-291	5.86771e-287	0
PTP4A3	1.13317	0.349	0.139	1.44691e-113	3.57921e-109	0
SMARCA4	1.13267	0.657	0.329	6.83764e-198	1.69143e-193	0
PFDN2	1.13248	0.807	0.475	8.24645e-262	2.03992e-257	0
EIF3B	1.13205	0.553	0.273	7.46815e-147	1.8474e-142	0
AKIP1	1.1306	0.259	0.105	6.39172e-78	1.58112e-73	0
RRP1	1.13008	0.534	0.251	1.02335e-152	2.53146e-148	0
PFN1	1.12743	0.999	0.985	0	0	0
PHGDH	1.12716	0.663	0.318	1.09798e-214	2.71608e-210	0
DIAPH1	1.12633	0.487	0.22	2.81046e-142	6.95224e-138	0
HNRNPU	1.12486	0.967	0.778	0	0	0
RRP9	1.12434	0.361	0.156	5.48981e-103	1.35801e-98	0
IPO7	1.12425	0.366	0.155	4.55948e-108	1.12788e-103	0
MRPL37	1.12385	0.826	0.482	2.27314e-280	5.62307e-276	0
GOT2	1.12232	0.575	0.28	3.17299e-162	7.84903e-158	0
ALKBH2	1.12169	0.263	0.111	7.29659e-73	1.80496e-68	0
RBM14	1.12059	0.414	0.168	4.41748e-139	1.09275e-134	0
HIGD1A	1.12025	0.697	0.37	1.77623e-203	4.39387e-199	0
NCL	1.11903	0.993	0.921	0	0	0
PGRMC1	1.11816	0.412	0.174	1.50645e-127	3.7265e-123	0
MALSU1	1.11805	0.661	0.345	6.45161e-188	1.59593e-183	0
BAG2	1.11668	0.287	0.117	1.70138e-87	4.2087e-83	0
CMC2	1.11547	0.768	0.44	1.47081e-239	3.63835e-235	0
NUFIP1	1.11497	0.31	0.128	5.5042e-94	1.36157e-89	0
RBM8A	1.11489	0.957	0.754	0	0	0
ING1	1.11488	0.353	0.148	1.13497e-107	2.80758e-103	0
CNOT9	1.1145	0.513	0.231	1.1088e-154	2.74283e-150	0
LSM3	1.11421	0.961	0.68	0	0	0
MRPL27	1.11279	0.82	0.492	3.06522e-271	7.58243e-267	0
MAD2L2	1.11029	0.607	0.309	7.34232e-165	1.81627e-160	0
GALE	1.11021	0.319	0.132	1.97589e-96	4.88777e-92	0
HSPA9	1.10951	0.903	0.619	0	0	0
C11orf98	1.10588	0.811	0.494	3.96286e-250	9.80293e-246	0
COX20	1.10315	0.643	0.325	5.99453e-186	1.48287e-181	0
CARM1	1.10146	0.36	0.155	2.33944e-103	5.78707e-99	0
PAK1IP1	1.09955	0.46	0.215	1.17638e-122	2.91001e-118	0
CAD	1.09792	0.259	0.104	3.99657e-80	9.88631e-76	0
UTP18	1.09595	0.508	0.23	7.67146e-151	1.89769e-146	0
SLC25A17	1.09587	0.304	0.131	2.19225e-83	5.42297e-79	0
FUS	1.09528	0.919	0.651	0	0	0
PSMG3	1.09433	0.585	0.289	1.35818e-161	3.35972e-157	0
NXT1	1.09322	0.489	0.229	3.73555e-134	9.24062e-130	0
MTAP	1.08875	0.33	0.142	7.93875e-94	1.96381e-89	0
MRPL15	1.08833	0.666	0.363	3.99408e-178	9.88016e-174	0
ZDHHC12	1.08731	0.778	0.449	2.687e-235	6.64683e-231	0
CCDC18	1.08568	0.382	0.161	2.66691e-117	6.59713e-113	0
TIMM13	1.08545	0.863	0.587	2.00775e-270	4.96656e-266	0
XRCC5	1.08509	0.947	0.727	0	0	0
TRMT6	1.085	0.347	0.147	6.1676e-102	1.52568e-97	0
NOP14	1.08426	0.496	0.233	8.80219e-136	2.1774e-131	0
INIP	1.08295	0.268	0.111	1.8996e-78	4.69904e-74	0
SARNP	1.08277	0.647	0.338	4.79135e-177	1.18524e-172	0
PDCD11	1.08063	0.263	0.108	5.60688e-79	1.38697e-74	0
CHD4	1.08062	0.641	0.337	1.01619e-169	2.51376e-165	0
UBAP2L	1.07987	0.381	0.172	3.54538e-101	8.77021e-97	0
SLIRP	1.07978	0.874	0.593	2.99022e-281	7.39692e-277	0
ILF3	1.07932	0.902	0.612	0	0	0
USP39	1.07866	0.403	0.177	2.02289e-115	5.00404e-111	0
PSMA7	1.07764	0.986	0.863	0	0	0
RBM15	1.076	0.293	0.126	8.89167e-80	2.19953e-75	0
DCP2	1.0757	0.462	0.207	4.49868e-135	1.11284e-130	0
MRPL13	1.07564	0.779	0.453	1.53804e-233	3.80466e-229	0
SRPK1	1.0753	0.754	0.428	3.74396e-216	9.26144e-212	0
RBM28	1.07437	0.384	0.17	8.77478e-107	2.17062e-102	0
RHNO1	1.07415	0.32	0.133	6.1384e-97	1.51846e-92	0
YBX1	1.07338	0.993	0.94	0	0	0
PSMD1	1.06973	0.773	0.455	2.82795e-221	6.99549e-217	0
POLR3H	1.06913	0.518	0.248	1.83251e-140	4.53309e-136	0
CYC1	1.0661	0.968	0.77	0	0	0
SRSF2	1.06516	0.975	0.816	0	0	0
NOC4L	1.06456	0.408	0.176	8.01456e-124	1.98256e-119	0
UBAP2	1.06429	0.39	0.173	3.57007e-109	8.83129e-105	0
CBX6	1.06313	0.409	0.182	1.76656e-114	4.36995e-110	0
ACTB	1.06289	1	0.994	0	0	0
FAM207A	1.06267	0.724	0.415	5.64953e-193	1.39752e-188	0
FH	1.06252	0.71	0.384	4.40694e-201	1.09014e-196	0
UBAC1	1.06149	0.317	0.136	1.07659e-90	2.66317e-86	0
GPATCH4	1.06138	0.592	0.306	4.79321e-151	1.1857e-146	0
NME1	1.0579	0.946	0.72	0	0	0
CTU2	1.05727	0.385	0.171	4.26416e-106	1.05483e-101	0
CHORDC1	1.05502	0.5	0.248	9.19896e-123	2.27555e-118	0
MAZ	1.05499	0.564	0.277	1.96826e-151	4.86889e-147	0
GLRX2	1.05494	0.543	0.275	7.3625e-135	1.82126e-130	0
TRIAP1	1.05469	0.435	0.211	2.6763e-104	6.62036e-100	0
TRAPPC4	1.05445	0.579	0.291	5.20164e-153	1.28673e-148	0
PTS	1.05439	0.392	0.176	1.9984e-106	4.94344e-102	0
U2AF1L5	1.05365	0.254	0.129	5.18632e-47	1.28294e-42	0
MFAP1	1.05343	0.382	0.166	1.04345e-110	2.58118e-106	0
RIF1	1.05293	0.491	0.228	2.20163e-137	5.44618e-133	0
THOC6	1.05286	0.492	0.224	7.14626e-144	1.76777e-139	0
CDC25B	1.05275	0.639	0.335	3.80067e-169	9.40172e-165	0
MTFP1	1.05234	0.695	0.375	4.30829e-191	1.06574e-186	0
FTSJ3	1.04974	0.418	0.197	1.81499e-105	4.48974e-101	0
NUP153	1.04936	0.269	0.11	4.72281e-82	1.16828e-77	0
HTATSF1	1.04685	0.646	0.329	5.25538e-181	1.30002e-176	0
MTA2	1.04573	0.423	0.192	2.22917e-115	5.51429e-111	0
KPNB1	1.04449	0.821	0.519	2.4863e-229	6.15035e-225	0
PUM3	1.04337	0.543	0.277	7.01704e-133	1.7358e-128	0
ACTG1	1.0432	0.997	0.942	0	0	0
PNP	1.04319	0.53	0.258	1.2776e-140	3.16041e-136	0
PIF1	1.0431	0.273	0.123	1.24908e-66	3.08984e-62	0
MRPL35	1.04216	0.627	0.324	2.13125e-167	5.27206e-163	0
HCFC1	1.04152	0.561	0.273	4.2831e-154	1.05951e-149	0
DNAJA1	1.04072	0.801	0.526	2.42213e-202	5.99161e-198	0
RRP15	1.04004	0.348	0.158	5.13229e-90	1.26958e-85	0
AIMP2	1.03948	0.57	0.293	5.44262e-142	1.34634e-137	0
ARHGDIA	1.03472	0.96	0.777	0	0	0
TPGS2	1.03466	0.55	0.271	6.1242e-145	1.51494e-140	0
PPP6R1	1.03227	0.414	0.188	2.16354e-113	5.35194e-109	0
GPI	1.03219	0.866	0.59	2.19844e-272	5.43829e-268	0
NAA50	1.03192	0.646	0.349	8.89094e-165	2.19935e-160	0
COPS3	1.03067	0.795	0.481	6.34595e-226	1.5698e-221	0
PUS1	1.0297	0.336	0.144	5.07128e-99	1.25448e-94	0
CNIH4	1.02751	0.428	0.197	6.5625e-115	1.62336e-110	0
SET	1.02626	0.969	0.819	0	0	0
TXNRD1	1.02495	0.463	0.216	5.11703e-124	1.2658e-119	0
ACAA2	1.02309	0.597	0.312	3.83761e-149	9.4931e-145	0
RPS10-NUDT3	1.02215	0.7	0.391	3.3428e-180	8.26908e-176	0
MICB	1.02091	0.268	0.116	9.05202e-73	2.2392e-68	0
POLR2F	1.01811	0.822	0.525	3.40642e-228	8.42647e-224	0
ATP1A1	1.01652	0.603	0.306	5.26481e-160	1.30236e-155	0
RECQL	1.01566	0.523	0.249	9.57953e-144	2.36969e-139	0
SNRPC	1.01463	0.957	0.771	0	0	0
TIMM44	1.0145	0.526	0.267	9.29177e-127	2.29851e-122	0
VDAC3	1.0145	0.855	0.562	7.72758e-267	1.91157e-262	0
CEP135	1.01436	0.261	0.11	2.75588e-76	6.81721e-72	0
NIF3L1	1.01413	0.444	0.203	6.69121e-123	1.65521e-118	0
PMF1	1.01391	0.623	0.307	8.36316e-181	2.0688e-176	0
EDC4	1.01374	0.265	0.109	9.12252e-82	2.25664e-77	0
HDAC2	1.01333	0.677	0.379	2.6693e-169	6.60305e-165	0
CS	1.01256	0.597	0.313	2.01783e-147	4.99152e-143	0
TIMM50	1.01109	0.645	0.336	2.87506e-172	7.11203e-168	0
HPF1	1.01092	0.408	0.187	1.78978e-109	4.42739e-105	0
CALM2	1.01092	0.913	0.698	1.45471e-298	3.59852e-294	0
PSMC3	1.00954	0.889	0.603	1.91138e-293	4.72818e-289	0
PDF	1.00883	0.455	0.219	3.25669e-114	8.05608e-110	0
RNPS1	1.00668	0.891	0.623	8.1466e-291	2.01523e-286	0
PRPF38A	1.0052	0.546	0.267	5.21043e-145	1.28891e-140	0
RAD9A	1.00494	0.555	0.269	6.49244e-153	1.60603e-148	0
GMEB1	1.0038	0.279	0.122	6.73795e-75	1.66677e-70	0
C1orf131	1.00319	0.45	0.209	9.62294e-122	2.38043e-117	0
APOO	1.00285	0.415	0.198	3.06478e-102	7.58135e-98	0
SSB	1.00139	0.882	0.621	1.24093e-264	3.06969e-260	0
SERBP1	1.00137	0.962	0.808	0	0	0
GTPBP4	1.00024	0.577	0.302	2.27583e-139	5.62972e-135	0
CCDC51	0.999586	0.257	0.118	6.96483e-61	1.72289e-56	0
CFL1	0.999424	0.998	0.969	0	0	0
CYCS	0.997606	0.975	0.818	0	0	0
BRCA2	0.99694	0.448	0.199	7.13993e-133	1.7662e-128	0
DAZAP1	0.996924	0.626	0.331	1.09514e-157	2.70906e-153	0
SRSF1	0.9963	0.69	0.387	6.16069e-172	1.52397e-167	0
EIF1AY	0.996144	0.497	0.277	6.44393e-98	1.59403e-93	0
RPIA	0.995893	0.529	0.256	2.75297e-141	6.81003e-137	0
BRD8	0.995813	0.315	0.136	1.48551e-89	3.67471e-85	0
NUDT21	0.994522	0.805	0.517	4.96914e-217	1.22922e-212	0
NIFK	0.994351	0.639	0.363	1.22484e-144	3.02989e-140	0
TXN	0.993515	0.99	0.893	0	0	0
SNRPD3	0.993249	0.945	0.741	0	0	0
RABL6	0.992883	0.547	0.28	2.48243e-132	6.14079e-128	0
PNO1	0.992089	0.458	0.223	4.92173e-113	1.21749e-108	0
MRE11	0.992068	0.256	0.111	3.93914e-70	9.74424e-66	0
PSMC5	0.991778	0.908	0.661	0	0	0
EEF1AKMT4	0.991658	0.313	0.143	9.90656e-80	2.45059e-75	0
GRPEL1	0.991559	0.509	0.253	1.13199e-125	2.8002e-121	0
C17orf49	0.991547	0.84	0.493	7.73845e-259	1.91426e-254	0
MRPS28	0.991457	0.543	0.271	3.82917e-139	9.47221e-135	0
MAGOH	0.989098	0.809	0.523	3.67842e-218	9.09931e-214	0
TCERG1	0.989043	0.736	0.417	1.30211e-194	3.22102e-190	0
MLH1	0.986937	0.44	0.208	1.35866e-113	3.36092e-109	0
CD58	0.986679	0.369	0.163	5.08712e-104	1.2584e-99	0
NDUFAF4	0.986554	0.651	0.377	3.60589e-144	8.91988e-140	0
HDHD5	0.986372	0.422	0.205	5.01329e-100	1.24014e-95	0
SLC7A1	0.985984	0.365	0.163	1.01302e-100	2.5059e-96	0
ESD	0.984794	0.489	0.25	8.7798e-111	2.17186e-106	0
CDC123	0.98467	0.754	0.468	1.87144e-185	4.62938e-181	0
TSR1	0.983663	0.477	0.235	1.93537e-115	4.78753e-111	0
LEO1	0.982891	0.391	0.182	3.033e-101	7.50274e-97	0
RAVER1	0.982362	0.389	0.177	2.25198e-106	5.57071e-102	0
POLR2E	0.982164	0.907	0.653	3.18081e-296	7.86838e-292	0
UTP11	0.982106	0.609	0.314	3.97568e-157	9.83463e-153	0
TRAF2	0.981632	0.256	0.114	3.62912e-65	8.97736e-61	0
COX8A	0.981554	0.994	0.918	0	0	0
EEF1AKMT1	0.980537	0.29	0.132	7.88636e-73	1.95085e-68	0
ATP1B3	0.979304	0.8	0.502	4.06766e-211	1.00622e-206	0
BZW2	0.978767	0.561	0.305	3.31095e-122	8.1903e-118	0
CCDC58	0.978746	0.384	0.19	3.84547e-84	9.51253e-80	0
UQCC3	0.977745	0.641	0.344	2.26504e-160	5.60303e-156	0
MTCH2	0.977379	0.798	0.503	1.15566e-212	2.85876e-208	0
CCT4	0.977265	0.902	0.669	6.29313e-283	1.55673e-278	0
C12orf29	0.976	0.287	0.128	6.61134e-76	1.63545e-71	0
CCDC137	0.97539	0.333	0.155	6.15828e-81	1.52337e-76	0
PPIL1	0.97527	0.35	0.154	6.5099e-101	1.61035e-96	0
RPL26L1	0.97426	0.753	0.446	1.0854e-192	2.68494e-188	0
C1orf35	0.973839	0.406	0.182	6.14985e-116	1.52129e-111	0
SF3A3	0.973165	0.703	0.413	1.78248e-166	4.40933e-162	0
GOT1	0.973084	0.473	0.234	1.22885e-113	3.03981e-109	0
BCS1L	0.973044	0.306	0.136	3.07745e-83	7.61269e-79	0
MRPS26	0.972807	0.731	0.439	7.61656e-175	1.88411e-170	0
ACLY	0.971874	0.351	0.162	1.05436e-89	2.60817e-85	0
HAUS1	0.971035	0.543	0.268	1.25101e-141	3.09463e-137	0
PRDX3	0.969666	0.87	0.618	2.45663e-249	6.07697e-245	0
ZCCHC9	0.969092	0.311	0.139	6.94152e-83	1.71712e-78	0
LRRC42	0.968924	0.277	0.125	8.91358e-71	2.20495e-66	0
NABP2	0.968204	0.591	0.308	4.52038e-145	1.11821e-140	0
EXOSC10	0.96697	0.44	0.209	4.52596e-113	1.11959e-108	0
MRPL18	0.966514	0.772	0.482	8.05161e-193	1.99173e-188	0
DTD1	0.966508	0.361	0.162	7.19312e-100	1.77936e-95	0
PUSL1	0.966211	0.321	0.143	3.06236e-89	7.57537e-85	0
ITGB1BP1	0.964742	0.636	0.35	1.52192e-148	3.76478e-144	0
LETM1	0.96433	0.421	0.197	3.19887e-110	7.91303e-106	0
LDHB	0.963529	0.985	0.889	0	0	0
CYB5A	0.962529	0.366	0.167	1.29114e-96	3.19389e-92	0
EMC9	0.962434	0.486	0.231	4.16306e-130	1.02982e-125	0
ELOC	0.962373	0.935	0.719	0	0	0
HNRNPA1	0.961241	0.995	0.947	0	0	0
HNRNPM	0.960068	0.933	0.696	1.17664e-302	2.91065e-298	0
NONO	0.95858	0.832	0.538	2.65197e-223	6.56018e-219	0
ABHD5	0.958524	0.28	0.125	2.90793e-73	7.19334e-69	0
ODC1	0.957546	0.74	0.425	4.79734e-189	1.18672e-184	0
NELFB	0.957331	0.266	0.114	1.37857e-77	3.41017e-73	0
NUTF2	0.956861	0.838	0.559	7.48768e-228	1.85223e-223	0
NUP50	0.956651	0.567	0.293	1.61291e-137	3.98985e-133	0
TSFM	0.956422	0.578	0.305	2.95568e-135	7.31147e-131	0
METAP2	0.956042	0.719	0.417	1.36946e-175	3.38764e-171	0
LSM7	0.955756	0.984	0.848	0	0	0
FAM162A	0.955187	0.752	0.448	5.48767e-186	1.35748e-181	0
ACTN4	0.954924	0.724	0.42	5.014e-176	1.24031e-171	0
WBP11	0.954768	0.585	0.315	1.05254e-132	2.60368e-128	0
NUDCD1	0.954531	0.293	0.137	9.73371e-70	2.40783e-65	0
NUP54	0.954128	0.349	0.154	1.00711e-99	2.49128e-95	0
RRP1B	0.954019	0.631	0.337	1.03002e-155	2.54795e-151	0
TDG	0.953883	0.586	0.309	3.5624e-139	8.81232e-135	0
UBA2	0.952699	0.687	0.394	5.49117e-162	1.35835e-157	0
CD320	0.952617	0.933	0.676	4.36362e-308	1.07943e-303	0
XRCC6	0.952501	0.941	0.74	0	0	0
NTHL1	0.951927	0.571	0.294	3.92199e-140	9.70183e-136	0
DCLRE1C	0.950599	0.27	0.115	2.43566e-78	6.0251e-74	0
RRS1	0.950404	0.257	0.122	2.2802e-57	5.64053e-53	0
DHX16	0.950332	0.445	0.213	3.87348e-112	9.58182e-108	0
RSRC1	0.949999	0.631	0.326	1.75769e-167	4.34799e-163	0
GSPT1	0.949698	0.751	0.459	3.32745e-178	8.23112e-174	0
CHRAC1	0.946503	0.449	0.211	1.23075e-118	3.04451e-114	0
RELL1	0.946355	0.323	0.15	2.29198e-80	5.66968e-76	0
MPHOSPH9	0.943871	0.274	0.125	1.21666e-67	3.00964e-63	0
SNRPA	0.943661	0.848	0.552	1.33638e-227	3.3058e-223	0
S1PR1	0.943207	0.278	0.117	8.35378e-85	2.06647e-80	0
SOD2	0.943169	0.726	0.416	5.93107e-181	1.46717e-176	0
GATAD2A	0.942669	0.274	0.122	1.57298e-73	3.89108e-69	0
RBBP7	0.94231	0.717	0.43	1.24318e-163	3.07524e-159	0
PPAT	0.942088	0.343	0.164	9.29148e-81	2.29843e-76	0
EXOSC5	0.941525	0.56	0.311	3.52811e-114	8.72749e-110	0
COA6	0.940466	0.606	0.318	4.01722e-149	9.9374e-145	0
GSTM1	0.940031	0.282	0.127	6.07411e-72	1.50255e-67	0
MAT2A	0.939937	0.457	0.215	2.55426e-121	6.31848e-117	0
ALDOA	0.939482	0.955	0.805	0	0	0
GTF2H2	0.938975	0.251	0.111	3.55851e-67	8.80269e-63	0
TKT	0.937499	0.882	0.65	1.7288e-239	4.27654e-235	0
DCAF13	0.937189	0.546	0.3	3.38258e-112	8.36748e-108	0
HAUS3	0.936982	0.304	0.138	2.54467e-78	6.29474e-74	0
CLTA	0.936815	0.855	0.588	5.23015e-233	1.29378e-228	0
UTP14A	0.935092	0.365	0.177	9.70549e-85	2.40085e-80	0
ILKAP	0.934095	0.523	0.261	2.82918e-131	6.99853e-127	0
NOL11	0.933024	0.436	0.212	1.57098e-106	3.88613e-102	0
PITHD1	0.93262	0.476	0.226	1.11949e-128	2.76927e-124	0
NTMT1	0.932337	0.686	0.398	1.13478e-155	2.80712e-151	0
CHAMP1	0.931056	0.346	0.158	1.90522e-91	4.71294e-87	0
EFTUD2	0.930788	0.487	0.242	1.00229e-118	2.47936e-114	0
DPP3	0.930762	0.489	0.239	5.71994e-124	1.41494e-119	0
DDX41	0.930623	0.533	0.269	1.79922e-131	4.45074e-127	0
ADSL	0.930609	0.759	0.475	2.66351e-178	6.58873e-174	0
COA4	0.92981	0.732	0.456	2.2954e-161	5.67813e-157	0
MRPL57	0.929798	0.939	0.72	0	0	0
MRPL51	0.927524	0.966	0.806	0	0	0
NOL12	0.927345	0.343	0.159	1.46956e-88	3.63525e-84	0
MRPL16	0.927238	0.804	0.526	4.99318e-198	1.23516e-193	0
DDX39B	0.925649	0.661	0.367	3.16145e-156	7.82049e-152	0
PRMT5	0.925143	0.482	0.255	2.6261e-99	6.49619e-95	0
UCHL1	0.925008	0.343	0.167	5.03564e-76	1.24567e-71	0
TMEM109	0.924407	0.652	0.367	1.26463e-147	3.12831e-143	0
PSMG2	0.923872	0.743	0.442	5.20643e-179	1.28791e-174	0
AFG3L2	0.922874	0.472	0.239	1.92001e-108	4.74952e-104	0
CTCF	0.922644	0.445	0.222	2.37417e-102	5.87297e-98	0
SSBP1	0.922081	0.953	0.772	0	0	0
GLA	0.922077	0.554	0.278	4.01202e-141	9.92453e-137	0
RAE1	0.921097	0.519	0.268	1.00505e-119	2.48619e-115	0
CCDC124	0.921025	0.851	0.56	5.63577e-228	1.39412e-223	0
IPO9	0.921024	0.319	0.143	2.75284e-87	6.80969e-83	0
UBE2N	0.921001	0.847	0.574	5.86296e-219	1.45032e-214	0
ANAPC11	0.92058	0.979	0.82	0	0	0
JADE1	0.919842	0.307	0.144	5.50241e-74	1.36113e-69	0
VBP1	0.919361	0.686	0.408	1.52044e-149	3.76112e-145	0
NPLOC4	0.918621	0.271	0.118	1.21984e-78	3.01752e-74	0
UTP6	0.918587	0.405	0.197	1.60424e-95	3.96841e-91	0
ABCF1	0.918516	0.726	0.429	4.47951e-169	1.1081e-164	0
TSEN54	0.917061	0.274	0.126	3.11918e-68	7.71592e-64	0
BAX	0.916805	0.818	0.551	1.92481e-188	4.7614e-184	0
LRWD1	0.914708	0.479	0.241	2.28323e-112	5.64803e-108	0
ENY2	0.914449	0.908	0.674	1.01285e-267	2.50549e-263	0
CDKN2A	0.914274	0.624	0.361	3.85296e-127	9.53106e-123	0
OXCT1	0.914201	0.624	0.342	8.00765e-143	1.98085e-138	0
TACC1	0.913884	0.541	0.284	1.82382e-122	4.51158e-118	0
SRRM1	0.913347	0.944	0.743	0	3.90002e-307	0
PTGES3	0.91281	0.961	0.821	0	0	0
GTF3C5	0.912243	0.482	0.24	7.44061e-117	1.84058e-112	0
ZFP91	0.911808	0.378	0.178	1.48873e-97	3.68266e-93	0
RBMX	0.910242	0.812	0.513	7.88306e-208	1.95003e-203	0
MEA1	0.909971	0.822	0.512	7.94249e-216	1.96473e-211	0
AARSD1	0.908959	0.492	0.239	1.43824e-129	3.55777e-125	0
HMGN1	0.908212	0.969	0.813	0	0	0
TRIM59	0.907848	0.294	0.122	1.04704e-96	2.59007e-92	0
BTG3	0.906959	0.417	0.212	2.01779e-89	4.9914e-85	0
POLR2K	0.90694	0.805	0.538	7.01159e-187	1.73446e-182	0
TMEM18	0.906849	0.609	0.326	1.01165e-144	2.50252e-140	0
PLSCR1	0.905646	0.524	0.286	3.77988e-106	9.35029e-102	0
NAA15	0.903993	0.509	0.257	7.53604e-123	1.86419e-118	0
RBM17	0.90352	0.923	0.7	3.02082e-274	7.47261e-270	0
AGPAT5	0.902943	0.348	0.164	2.19205e-87	5.42248e-83	0
MRPL1	0.901618	0.465	0.235	1.13465e-107	2.80679e-103	0
UBE2I	0.901311	0.903	0.686	1.42202e-262	3.51765e-258	0
TPM3	0.901111	0.974	0.822	0	0	0
CCT7	0.900406	0.928	0.733	2.09808e-281	5.19002e-277	0
PTRH2	0.899373	0.449	0.236	6.36941e-91	1.5756e-86	0
MRPL14	0.899362	0.86	0.6	1.53049e-220	3.78598e-216	0
EXOSC7	0.898917	0.52	0.27	1.04306e-117	2.58021e-113	0
MT1X	0.897469	0.421	0.225	3.99488e-79	9.88213e-75	0
OSGEP	0.896595	0.482	0.243	6.49438e-114	1.60651e-109	0
HTRA2	0.896275	0.509	0.268	2.38839e-109	5.90817e-105	0
CPSF4	0.896109	0.32	0.152	7.58419e-75	1.8761e-70	0
YWHAQ	0.894905	0.873	0.621	1.57865e-229	3.9051e-225	0
NDUFA6	0.89376	0.98	0.84	0	0	0
DDX54	0.893634	0.706	0.405	2.28324e-165	5.64806e-161	0
MCRIP1	0.893243	0.423	0.206	3.29393e-103	8.1482e-99	0
PDRG1	0.892308	0.297	0.135	1.06594e-78	2.63682e-74	0
SF3B4	0.892211	0.785	0.499	1.06598e-182	2.63691e-178	0
HSPB11	0.891165	0.81	0.531	3.0092e-191	7.44387e-187	0
SNX5	0.890464	0.754	0.482	1.37056e-158	3.39037e-154	0
DHRS4L2	0.890315	0.308	0.144	2.55128e-75	6.3111e-71	0
RPUSD1	0.889928	0.487	0.262	3.90305e-98	9.65497e-94	0
SRSF4	0.889817	0.866	0.601	3.61046e-210	8.93118e-206	0
ZNF326	0.889574	0.525	0.272	4.85372e-121	1.20066e-116	0
FOXRED1	0.889423	0.599	0.314	4.27466e-147	1.05742e-142	0
UBE2V2	0.888926	0.714	0.446	1.60431e-147	3.96859e-143	0
RMDN3	0.888815	0.347	0.165	2.39842e-85	5.93298e-81	0
TMEM11	0.888078	0.421	0.211	9.66999e-95	2.39206e-90	0
DIMT1	0.88581	0.389	0.202	4.76814e-77	1.17949e-72	0
ATP5MC1	0.885488	0.985	0.879	0	0	0
SPOUT1	0.882163	0.321	0.148	8.85933e-85	2.19153e-80	0
PSMD11	0.881845	0.816	0.545	3.89619e-191	9.63801e-187	0
AP1B1	0.881398	0.523	0.272	4.87968e-120	1.20709e-115	0
SNHG15	0.880893	0.514	0.27	1.17725e-113	2.91216e-109	0
UBTF	0.880777	0.515	0.285	9.36862e-99	2.31752e-94	0
WDR77	0.880299	0.506	0.263	6.35424e-113	1.57185e-108	0
PSMA2	0.879981	0.915	0.725	1.04504e-271	2.58511e-267	0
RBM42	0.879836	0.787	0.504	1.07278e-180	2.65375e-176	0
UCHL5	0.878632	0.794	0.502	1.40931e-185	3.48622e-181	0
PPIA	0.878403	0.999	0.987	0	0	0
STOML2	0.877373	0.904	0.689	7.79604e-259	1.92851e-254	0
WDR43	0.877174	0.565	0.326	5.85063e-104	1.44727e-99	0
SURF2	0.877106	0.439	0.213	2.92779e-111	7.24247e-107	0
AIFM2	0.876781	0.48	0.248	9.19509e-107	2.27459e-102	0
PSMD2	0.876431	0.853	0.578	1.0034e-209	2.48211e-205	0
C1orf174	0.876379	0.301	0.141	2.51313e-74	6.21672e-70	0
TMEM39B	0.876356	0.271	0.131	2.14619e-60	5.30904e-56	0
HNRNPA0	0.875335	0.87	0.589	1.93112e-228	4.777e-224	0
MEMO1	0.87531	0.265	0.124	2.88942e-65	7.14757e-61	0
WDR54	0.873651	0.369	0.188	1.95264e-76	4.83023e-72	0
BLOC1S1	0.873427	0.873	0.57	1.22166e-235	3.02202e-231	0
MRPS6	0.873133	0.813	0.553	5.30786e-175	1.31301e-170	0
WBP4	0.872851	0.255	0.11	1.45695e-75	3.60405e-71	0
GCSH	0.872775	0.734	0.44	7.11721e-164	1.76059e-159	0
U2AF2	0.872433	0.752	0.474	2.22778e-159	5.51086e-155	0
SLC25A4	0.872215	0.78	0.51	7.52214e-166	1.86075e-161	0
GTF3C6	0.87212	0.895	0.643	9.57629e-238	2.36889e-233	0
SF3A2	0.870739	0.798	0.503	4.37276e-188	1.08169e-183	0
DHX38	0.870243	0.369	0.182	2.21882e-83	5.48869e-79	0
ELP5	0.870216	0.626	0.368	1.14918e-122	2.84273e-118	0
IMMP1L	0.869478	0.391	0.198	5.50823e-85	1.36257e-80	0
PIN1	0.868705	0.826	0.554	4.05059e-194	1.00199e-189	0
FARSA	0.868174	0.727	0.461	3.23984e-148	8.0144e-144	0
AATF	0.868025	0.638	0.373	2.02916e-127	5.01952e-123	0
KEAP1	0.868014	0.503	0.277	4.37266e-97	1.08166e-92	0
DDX23	0.866152	0.431	0.22	1.14983e-93	2.84432e-89	0
PSMA3	0.865736	0.946	0.767	1.12964e-302	2.79439e-298	0
PPT1	0.865413	0.463	0.247	5.71447e-93	1.41359e-88	0
TXNDC17	0.864703	0.949	0.734	5.44461e-300	1.34683e-295	0
C8orf33	0.864535	0.341	0.161	2.93414e-86	7.25818e-82	0
PSMD14	0.864065	0.814	0.522	2.61068e-194	6.45804e-190	0
HSBP1	0.863978	0.777	0.489	4.26548e-172	1.05515e-167	0
ANAPC15	0.862806	0.721	0.419	4.96949e-168	1.2293e-163	0
CAPNS1	0.86244	0.751	0.47	2.70349e-157	6.68762e-153	0
EIF1AX	0.861749	0.91	0.663	5.06563e-239	1.25309e-234	0
SNRPD2	0.861101	0.991	0.923	0	0	0
MRPL30	0.859659	0.336	0.156	8.32662e-90	2.05976e-85	0
NSMCE4A	0.858451	0.57	0.317	2.36106e-116	5.84055e-112	0
DENR	0.858359	0.667	0.384	6.51379e-145	1.61132e-140	0
GNL3L	0.8583	0.333	0.158	1.35149e-81	3.34319e-77	0
SLC25A33	0.858259	0.253	0.129	1.77758e-48	4.39721e-44	0
GSTO1	0.857952	0.625	0.35	2.45901e-135	6.08285e-131	0
PRMT7	0.857766	0.283	0.129	1.48371e-75	3.67025e-71	0
SNRNP70	0.857315	0.872	0.628	1.45433e-207	3.59757e-203	0
SUMO3	0.856998	0.661	0.379	4.64103e-142	1.14805e-137	0
NUDT5	0.856833	0.849	0.59	3.15767e-202	7.81113e-198	0
NDUFAF8	0.85636	0.85	0.596	3.30149e-192	8.16689e-188	0
PAGR1	0.855884	0.741	0.459	1.16088e-156	2.87166e-152	0
TSR2	0.855198	0.487	0.253	9.8918e-109	2.44694e-104	0
CPSF3	0.85452	0.367	0.182	3.50324e-83	8.66596e-79	0
NOP58	0.853711	0.896	0.68	9.40033e-218	2.32536e-213	0
SLC25A11	0.853707	0.686	0.413	1.54646e-139	3.82547e-135	0
SUCLG1	0.853661	0.794	0.535	3.28831e-169	8.1343e-165	0
TAF6	0.852623	0.385	0.188	5.11729e-92	1.26586e-87	0
KDM1A	0.852512	0.354	0.167	5.90625e-89	1.46103e-84	0
MAPRE1	0.852359	0.708	0.431	9.24528e-146	2.28701e-141	0
SEM1	0.852264	0.949	0.754	1.67874e-282	4.15269e-278	0
PIGU	0.85209	0.276	0.126	4.29173e-76	1.06164e-71	0
ILF2	0.85154	0.916	0.713	8.24949e-249	2.04068e-244	0
LRPPRC	0.851271	0.472	0.241	2.90465e-108	7.18522e-104	0
DHX30	0.850939	0.509	0.263	4.0365e-116	9.98508e-112	0
BRD7	0.850913	0.43	0.22	1.78163e-93	4.40722e-89	0
MRPS18C	0.850465	0.849	0.588	3.51143e-194	8.68622e-190	0
KNTC1	0.850408	0.253	0.116	2.79817e-64	6.92183e-60	0
INO80C	0.850323	0.479	0.246	4.43262e-109	1.0965e-104	0
ERH	0.850208	0.984	0.882	0	0	0
MED24	0.849976	0.316	0.154	1.36932e-72	3.38729e-68	0
IARS2	0.84872	0.492	0.259	1.04447e-105	2.5837e-101	0
PPA1	0.847706	0.964	0.807	0	1.43855e-307	0
GTF2A2	0.84753	0.912	0.691	2.22866e-250	5.51305e-246	0
TBCB	0.84688	0.819	0.53	1.74253e-190	4.31051e-186	0
APIP	0.846803	0.547	0.309	1.76091e-104	4.35597e-100	0
GABPB1	0.846773	0.398	0.193	1.50548e-98	3.7241e-94	0
LCP1	0.846622	0.791	0.525	2.64086e-160	6.53271e-156	0
PHRF1	0.84651	0.259	0.125	6.99404e-59	1.73012e-54	0
PXMP4	0.846485	0.268	0.128	3.67676e-62	9.09521e-58	0
VDAC1	0.846409	0.905	0.696	2.93182e-228	7.25244e-224	0
COMTD1	0.846028	0.681	0.407	2.32614e-138	5.75416e-134	0
POLR2I	0.845777	0.794	0.532	8.35e-167	2.06554e-162	0
PSME3	0.844886	0.593	0.338	6.52423e-117	1.6139e-112	0
PSMB2	0.844777	0.971	0.834	0	0	0
G3BP1	0.844765	0.674	0.404	6.98886e-135	1.72883e-130	0
UPF3B	0.844635	0.49	0.255	4.93773e-109	1.22145e-104	0
LTV1	0.84459	0.512	0.279	1.64659e-102	4.07317e-98	0
AMDHD2	0.844271	0.262	0.132	1.722e-51	4.25971e-47	0
REV1	0.844074	0.26	0.123	2.1597e-62	5.34245e-58	0
SUMO2	0.844016	0.989	0.911	0	0	0
TMA16	0.843704	0.433	0.224	1.01775e-91	2.51762e-87	0
MRPL22	0.843497	0.864	0.622	2.91469e-205	7.21007e-201	0
MECR	0.843346	0.254	0.118	1.38944e-64	3.43706e-60	0
AHCTF1	0.843115	0.285	0.132	1.26218e-73	3.12225e-69	0
NCBP1	0.843075	0.293	0.142	7.35203e-67	1.81867e-62	0
GNL2	0.842692	0.544	0.301	2.4271e-108	6.00391e-104	0
FDPS	0.842531	0.911	0.67	8.9931e-248	2.22462e-243	0
GON7	0.841247	0.346	0.166	4.83981e-84	1.19722e-79	0
PCBD2	0.840823	0.264	0.126	4.11134e-62	1.01702e-57	0
MTF2	0.839902	0.452	0.222	2.52339e-114	6.2421e-110	0
AK2	0.839606	0.717	0.446	1.10143e-143	2.72461e-139	0
UBE2A	0.839574	0.773	0.502	3.6199e-160	8.95455e-156	0
TMA7	0.839344	0.994	0.941	0	0	0
EIF4E	0.83933	0.716	0.456	1.13436e-138	2.80607e-134	0
MRPS12	0.8391	0.837	0.59	3.07516e-183	7.60702e-179	0
DDX56	0.838918	0.474	0.251	1.01269e-98	2.50509e-94	0
GMCL1	0.838856	0.339	0.168	7.12453e-75	1.76239e-70	0
SBF1	0.838568	0.313	0.143	1.07006e-86	2.647e-82	0
BLMH	0.83707	0.528	0.285	1.71556e-110	4.24378e-106	0
ILVBL	0.837011	0.413	0.208	1.45597e-93	3.60164e-89	0
AAAS	0.836722	0.584	0.321	3.48661e-125	8.62483e-121	0
CDKN2AIPNL	0.836663	0.418	0.21	2.60393e-96	6.44133e-92	0
ATP5MC3	0.836394	0.994	0.954	0	0	0
MBD2	0.834893	0.388	0.188	1.28005e-95	3.16646e-91	0
PDZD11	0.834777	0.457	0.237	2.39767e-99	5.93112e-95	0
PGD	0.834775	0.621	0.36	2.19908e-122	5.43986e-118	0
BOLA2	0.834241	0.348	0.169	1.42781e-85	3.53196e-81	0
CDC5L	0.834032	0.602	0.336	3.33042e-127	8.23847e-123	0
PDAP1	0.833615	0.889	0.653	1.30122e-214	3.21882e-210	0
POLR2J	0.832747	0.887	0.635	6.02858e-214	1.49129e-209	0
EIF2S1	0.83205	0.777	0.507	1.68923e-160	4.17865e-156	0
PRPS1	0.831945	0.569	0.309	1.53936e-123	3.80791e-119	0
PRDX1	0.831625	0.989	0.921	0	0	0
HSPA8	0.831496	0.973	0.888	4.24762e-201	1.05073e-196	0
DNTTIP1	0.830165	0.451	0.233	2.83069e-98	7.00228e-94	0
FBXO22	0.83015	0.348	0.177	2.49207e-73	6.16464e-69	0
CXCR3	0.830022	0.666	0.383	1.40411e-143	3.47336e-139	0
NUP210	0.828452	0.621	0.346	2.60489e-135	6.44371e-131	0
DRG1	0.828438	0.593	0.351	8.17784e-107	2.02295e-102	0
MED30	0.828162	0.422	0.218	2.72619e-90	6.74377e-86	0
DNAJC2	0.828107	0.635	0.366	1.27064e-129	3.14319e-125	0
EMC8	0.827821	0.483	0.267	7.75182e-90	1.91757e-85	0
LUC7L2	0.82776	0.775	0.5	1.32312e-159	3.273e-155	0
HNRNPC	0.827678	0.961	0.818	3.92073e-297	9.69872e-293	0
COMMD4	0.827292	0.655	0.384	7.95442e-132	1.96768e-127	0
PRPF31	0.827257	0.633	0.371	3.07217e-123	7.59964e-119	0
ELAC2	0.827046	0.474	0.257	1.27284e-92	3.14863e-88	0
ADIPOR2	0.826092	0.301	0.147	4.48498e-69	1.10945e-64	0
MRPS16	0.825903	0.892	0.651	2.64127e-223	6.53372e-219	0
MED27	0.824415	0.415	0.222	3.42182e-79	8.46456e-75	0
NDUFA12	0.824121	0.935	0.741	2.26702e-269	5.60793e-265	0
NIP7	0.823894	0.275	0.138	4.91193e-56	1.21506e-51	0
LLPH	0.822903	0.58	0.326	9.61064e-117	2.37738e-112	0
PAK1	0.822855	0.377	0.186	1.98811e-87	4.918e-83	0
C6orf136	0.822776	0.3	0.14	3.48379e-78	8.61784e-74	0
PIM1	0.822765	0.706	0.416	2.52729e-154	6.25177e-150	0
MRPL47	0.821199	0.727	0.456	2.74674e-144	6.7946e-140	0
PMVK	0.8199	0.761	0.494	7.5612e-150	1.87041e-145	0
MRPL41	0.819526	0.957	0.774	1.95533e-287	4.8369e-283	0
SFXN4	0.819136	0.519	0.294	1.6187e-94	4.00417e-90	0
THOC7	0.81907	0.779	0.501	1.51813e-160	3.75541e-156	0
DDX46	0.81856	0.887	0.638	2.48308e-206	6.1424e-202	0
RPL36A	0.81848	0.996	0.945	0	0	0
PDCL3	0.818318	0.64	0.378	1.41058e-123	3.48935e-119	0
PDLIM1	0.818002	0.838	0.581	7.6153e-176	1.8838e-171	0
LAGE3	0.81722	0.809	0.546	8.69795e-167	2.15161e-162	0
PYCR2	0.816958	0.531	0.289	1.20668e-109	2.98496e-105	0
FDX2	0.816822	0.288	0.134	7.1045e-79	1.75744e-74	0
PFDN4	0.815918	0.575	0.328	1.96741e-110	4.86677e-106	0
RCE1	0.815834	0.361	0.177	2.62426e-85	6.49162e-81	0
DPH2	0.815419	0.328	0.169	4.97129e-66	1.22975e-61	0
CEBPZ	0.814611	0.517	0.279	4.19026e-107	1.03655e-102	0
HNRNPDL	0.814355	0.978	0.873	0	0	0
GNB1	0.814301	0.553	0.297	1.13606e-121	2.81028e-117	0
USP14	0.814158	0.712	0.435	8.55015e-144	2.11505e-139	0
MPDU1	0.814094	0.689	0.42	2.58674e-134	6.39882e-130	0
CASP6	0.813985	0.282	0.143	4.00253e-57	9.90107e-53	0
COX17	0.813397	0.913	0.681	3.95265e-227	9.77768e-223	0
CAPRIN1	0.812395	0.643	0.386	1.65293e-118	4.08886e-114	0
PSMA4	0.812154	0.925	0.73	1.46681e-240	3.62845e-236	0
PSMB3	0.811568	0.991	0.907	0	0	0
STAG1	0.81152	0.465	0.245	5.25199e-97	1.29918e-92	0
MDH1	0.811401	0.888	0.656	4.17446e-217	1.03264e-212	0
AP2A1	0.810292	0.423	0.225	2.96022e-82	7.3227e-78	0
CCDC25	0.809539	0.658	0.387	2.2845e-131	5.65118e-127	0
NDUFS3	0.808374	0.882	0.646	2.25155e-210	5.56965e-206	0
ANAPC1	0.807951	0.307	0.148	2.25168e-72	5.56998e-68	0
PSMD12	0.807492	0.75	0.481	3.48204e-146	8.61351e-142	0
PPID	0.807236	0.457	0.244	2.0585e-92	5.09212e-88	0
EIF4E2	0.807106	0.731	0.453	5.02291e-147	1.24252e-142	0
RUNX3	0.807091	0.276	0.138	1.15497e-58	2.85704e-54	0
SFPQ	0.806955	0.873	0.66	3.05502e-180	7.5572e-176	0
AGK	0.806734	0.447	0.241	4.45914e-87	1.10306e-82	0
CKLF	0.806577	0.885	0.63	2.03392e-207	5.03132e-203	0
RNF126	0.806566	0.745	0.496	2.35527e-134	5.82624e-130	0
MRPS9	0.80586	0.478	0.261	1.36509e-92	3.37682e-88	0
CDK11B	0.805222	0.565	0.318	9.34799e-111	2.31241e-106	0
PDHA1	0.805181	0.752	0.478	4.7609e-150	1.1777e-145	0
POP5	0.804885	0.799	0.528	9.24239e-164	2.28629e-159	0
TAF15	0.804512	0.645	0.389	1.94229e-117	4.80464e-113	0
NUP88	0.804428	0.255	0.118	2.61531e-67	6.46949e-63	0
UFD1	0.80372	0.889	0.654	2.22436e-214	5.50241e-210	0
CEBPG	0.803639	0.466	0.242	1.61428e-103	3.99325e-99	0
DUS3L	0.80356	0.351	0.179	5.59305e-75	1.38355e-70	0
DNAJC19	0.803413	0.63	0.373	3.41462e-118	8.44676e-114	0
CHCHD10	0.80328	0.972	0.864	1.44092e-251	3.56441e-247	0
ZCCHC17	0.803219	0.489	0.259	5.48457e-104	1.35672e-99	0
TMX2	0.802915	0.612	0.36	6.01193e-114	1.48717e-109	0
RALA	0.802224	0.681	0.412	1.13836e-132	2.81595e-128	0
CCDC82	0.801994	0.316	0.162	1.92104e-62	4.75207e-58	0
TMX1	0.801095	0.693	0.434	2.62382e-127	6.49053e-123	0
RPL7	0.801033	0.996	0.961	0	0	0
RNF168	0.800827	0.491	0.271	5.34963e-93	1.32334e-88	0
AURKAIP1	0.800805	0.981	0.874	0	0	0
ZC3H18	0.800569	0.48	0.245	2.41999e-112	5.98634e-108	0
NELFE	0.800303	0.729	0.468	6.00105e-136	1.48448e-131	0
UQCRC1	0.799877	0.931	0.749	2.52866e-259	6.25515e-255	0
CHERP	0.799853	0.289	0.143	1.07135e-62	2.6502e-58	0
SVIP	0.799472	0.526	0.302	1.64805e-92	4.07679e-88	0
VDAC2	0.799351	0.913	0.716	1.47052e-231	3.63762e-227	0
NDUFC2	0.799268	0.967	0.811	1.00152e-268	2.47745e-264	0
PRRC2A	0.798587	0.5	0.26	1.09112e-113	2.69909e-109	0
UBE2E3	0.798369	0.557	0.313	1.17031e-108	2.895e-104	0
FKBP5	0.797657	0.308	0.149	3.23174e-72	7.99435e-68	0
PHB2	0.797413	0.928	0.757	2.34463e-231	5.79992e-227	0
MRPS2	0.797289	0.671	0.425	2.11159e-114	5.22343e-110	0
SDHAF3	0.796699	0.481	0.274	3.08516e-82	7.63176e-78	0
HDGFL2	0.796216	0.291	0.143	8.53175e-66	2.1105e-61	0
BCCIP	0.796191	0.777	0.507	8.86223e-155	2.19225e-150	0
ATP2A2	0.796089	0.542	0.294	1.02541e-114	2.53655e-110	0
IMMT	0.794927	0.664	0.402	4.22944e-124	1.04624e-119	0
IMP4	0.794255	0.838	0.613	2.20545e-161	5.45563e-157	0
MRPL46	0.794228	0.505	0.276	2.01905e-100	4.99452e-96	0
MRPL20	0.793995	0.93	0.76	3.36376e-233	8.32094e-229	0
SLC25A3	0.793586	0.983	0.877	0	0	0
EMC6	0.793482	0.886	0.668	1.78891e-198	4.42523e-194	0
TMEM138	0.793274	0.304	0.153	5.62939e-64	1.39254e-59	0
SNRPB2	0.793215	0.878	0.649	3.86918e-185	9.57119e-181	0
ADRM1	0.793082	0.941	0.753	5.65584e-263	1.39908e-258	0
PRELID1	0.793072	0.987	0.91	0	0	0
ATP5PO	0.792991	0.956	0.774	1.72829e-262	4.27527e-258	0
XRCC1	0.792839	0.384	0.193	6.29342e-88	1.5568e-83	0
EIF2B2	0.792546	0.385	0.198	4.81485e-81	1.19105e-76	0
SLC7A5	0.792203	0.534	0.295	2.94568e-106	7.28673e-102	0
NOC2L	0.792165	0.667	0.413	7.42744e-119	1.83733e-114	0
NDUFC1	0.792015	0.924	0.7	3.81215e-223	9.43013e-219	0
POP4	0.791904	0.642	0.382	1.94256e-120	4.80532e-116	0
GPATCH11	0.791683	0.301	0.153	6.18683e-62	1.53044e-57	0
TIMM23	0.791653	0.659	0.399	5.05391e-123	1.25018e-118	0
NAA38	0.790923	0.925	0.722	3.92766e-232	9.71586e-228	0
MRPS34	0.790517	0.963	0.84	1.87357e-286	4.63466e-282	0
EIF4G1	0.790444	0.884	0.644	2.66173e-186	6.58432e-182	0
CBFB	0.790319	0.284	0.14	4.52947e-62	1.12046e-57	0
GUCD1	0.790191	0.353	0.183	1.13465e-70	2.80679e-66	0
OLA1	0.789972	0.744	0.48	6.7764e-141	1.67628e-136	0
MRPL3	0.78962	0.774	0.525	1.37128e-140	3.39213e-136	0
RRP8	0.789116	0.302	0.147	8.53834e-71	2.11213e-66	0
SNX8	0.788691	0.279	0.136	5.18062e-64	1.28153e-59	0
SPTBN1	0.78828	0.673	0.404	9.45687e-130	2.33935e-125	0
MPHOSPH10	0.788014	0.533	0.298	7.37705e-103	1.82486e-98	0
IRAK1	0.787383	0.477	0.255	2.98666e-99	7.38809e-95	0
SS18L2	0.787231	0.634	0.391	5.47366e-108	1.35402e-103	0
RBX1	0.787129	0.957	0.786	1.45159e-293	3.59081e-289	0
ACAD9	0.786722	0.286	0.138	6.27951e-70	1.55336e-65	0
PANK2	0.78641	0.504	0.278	3.34614e-97	8.27734e-93	0
HNRNPA3	0.785984	0.977	0.88	7.82194e-298	1.93491e-293	0
ADK	0.785386	0.577	0.32	2.2488e-119	5.56287e-115	0
NDUFAF6	0.784948	0.388	0.204	3.18277e-77	7.87321e-73	0
TRA2B	0.784042	0.909	0.686	1.91654e-215	4.74094e-211	0
RNF34	0.783461	0.387	0.209	2.13274e-71	5.27577e-67	0
HDAC1	0.783196	0.626	0.384	7.29528e-107	1.80463e-102	0
SQLE	0.782902	0.363	0.182	1.15855e-80	2.86591e-76	0
GPS1	0.781976	0.742	0.481	7.01326e-137	1.73487e-132	0
FAM136A	0.78184	0.867	0.637	1.94564e-178	4.81293e-174	0
MRPL28	0.781426	0.83	0.567	4.78693e-169	1.18414e-164	0
KCNAB2	0.781379	0.376	0.202	2.88853e-69	7.14536e-65	0
ENOPH1	0.781331	0.453	0.243	1.26331e-89	3.12505e-85	0
PSMC2	0.780996	0.784	0.518	4.9681e-153	1.22896e-148	0
TMEM126B	0.78099	0.423	0.231	2.04456e-78	5.05762e-74	0
MITD1	0.78095	0.398	0.211	2.91152e-78	7.20222e-74	0
KHDRBS1	0.780765	0.797	0.541	2.619e-153	6.47861e-149	0
PTDSS1	0.780158	0.567	0.332	3.56532e-100	8.81953e-96	0
ABT1	0.779596	0.578	0.339	1.85582e-102	4.59075e-98	0
MRM3	0.77919	0.349	0.189	2.04186e-62	5.05094e-58	0
NDUFAF2	0.779134	0.465	0.241	1.55012e-104	3.83454e-100	0
SAFB	0.778862	0.652	0.392	1.98487e-121	4.90996e-117	0
TNPO3	0.778522	0.362	0.181	7.14812e-83	1.76823e-78	0
C1D	0.778488	0.703	0.44	6.03446e-129	1.49274e-124	0
POLR2D	0.778295	0.53	0.299	1.06747e-99	2.64061e-95	0
L3MBTL2	0.777998	0.348	0.184	3.76929e-66	9.32409e-62	0
NUBP1	0.777813	0.381	0.192	1.25031e-87	3.09289e-83	0
MPC2	0.777735	0.823	0.575	3.0937e-163	7.65288e-159	0
TFIP11	0.777464	0.295	0.151	9.78476e-59	2.42046e-54	0
GYG1	0.777114	0.8	0.576	1.05331e-132	2.60557e-128	0
AK6	0.776926	0.564	0.334	1.9987e-95	4.94419e-91	0
RPP21	0.776269	0.593	0.34	3.66176e-115	9.05809e-111	0
TBL3	0.775654	0.394	0.211	9.57909e-75	2.36958e-70	0
TRNAU1AP	0.775433	0.496	0.277	7.82619e-92	1.93597e-87	0
WDR46	0.775396	0.5	0.284	2.70154e-88	6.68281e-84	0
RAB11A	0.774675	0.615	0.364	2.81947e-113	6.97453e-109	0
TMOD3	0.774462	0.59	0.338	2.176e-114	5.38278e-110	0
UQCR10	0.774405	0.983	0.89	0	0	0
ELAVL1	0.774027	0.598	0.371	1.01521e-94	2.51132e-90	0
MRPS23	0.773446	0.656	0.406	3.06983e-113	7.59383e-109	0
ATG3	0.773264	0.835	0.592	1.13968e-166	2.81923e-162	0
NDUFB9	0.772096	0.977	0.854	0	0	0
MRPL21	0.771685	0.786	0.533	1.92814e-146	4.76965e-142	0
KXD1	0.771401	0.739	0.483	7.58713e-132	1.87683e-127	0
PES1	0.771122	0.562	0.323	2.57842e-103	6.37824e-99	0
SBNO1	0.770574	0.392	0.204	1.82122e-81	4.50515e-77	0
CCDC85B	0.770444	0.852	0.622	1.04912e-152	2.5952e-148	0
PCMT1	0.770303	0.818	0.566	1.13821e-158	2.8156e-154	0
NSUN2	0.770293	0.389	0.207	3.4619e-75	8.56371e-71	0
TGS1	0.769124	0.46	0.245	4.57608e-96	1.13199e-91	0
RPS2	0.76907	0.998	0.988	0	0	0
METAP1	0.76877	0.312	0.153	6.81725e-74	1.68638e-69	0
USP5	0.768678	0.41	0.219	1.38633e-79	3.42936e-75	0
E2F4	0.768576	0.393	0.214	4.34375e-71	1.07451e-66	0
METTL1	0.768519	0.27	0.142	4.75037e-50	1.1751e-45	0
GADD45GIP1	0.768384	0.957	0.81	5.68624e-260	1.4066e-255	0
RFT1	0.767986	0.39	0.209	1.37136e-74	3.39233e-70	0
TAF1B	0.767644	0.285	0.136	3.18874e-72	7.88799e-68	0
CIAPIN1	0.766954	0.448	0.254	3.45057e-75	8.53567e-71	0
CALM3	0.766921	0.952	0.755	6.16853e-255	1.52591e-250	0
LSM8	0.766723	0.81	0.56	7.61865e-153	1.88463e-148	0
DCUN1D5	0.766708	0.635	0.404	1.59376e-98	3.94249e-94	0
CENPT	0.766671	0.449	0.239	9.41602e-92	2.32924e-87	0
BCL7B	0.766473	0.472	0.256	5.35558e-93	1.32481e-88	0
ANKLE2	0.76584	0.386	0.196	3.9496e-84	9.77012e-80	0
USP7	0.765373	0.449	0.234	1.02638e-98	2.53896e-94	0
SF3B2	0.764497	0.977	0.892	0	0	0
PRPF8	0.764153	0.672	0.406	4.66608e-127	1.15425e-122	0
S100A10	0.764047	0.938	0.783	7.84015e-165	1.93942e-160	0
TXNL4A	0.763587	0.812	0.574	8.43069e-147	2.0855e-142	0
PRR14	0.762934	0.361	0.19	3.76504e-71	9.31359e-67	0
OGFOD1	0.762769	0.293	0.147	1.22024e-63	3.01852e-59	0
PPP1R8	0.762719	0.256	0.127	7.91855e-57	1.95881e-52	0
DDX27	0.762666	0.589	0.337	4.58544e-114	1.1343e-109	0
NF2	0.76265	0.273	0.133	2.92774e-64	7.24235e-60	0
UBE2M	0.761896	0.31	0.164	1.99955e-57	4.94628e-53	0
YARS2	0.761325	0.308	0.156	1.25267e-66	3.09874e-62	0
JMJD8	0.761278	0.296	0.153	1.62184e-59	4.01194e-55	0
TXN2	0.761208	0.815	0.572	4.35937e-152	1.07838e-147	0
PDS5B	0.761047	0.368	0.192	8.92425e-74	2.20759e-69	0
POLE4	0.760838	0.683	0.419	4.84024e-126	1.19733e-121	0
NTPCR	0.760527	0.282	0.136	3.68406e-71	9.11326e-67	0
HEBP2	0.760453	0.504	0.292	7.53237e-85	1.86328e-80	0
SMARCA5	0.760369	0.697	0.444	4.26016e-120	1.05383e-115	0
EHBP1L1	0.759509	0.314	0.164	4.49421e-62	1.11173e-57	0
RPL35	0.759206	0.999	0.992	0	0	0
AIFM1	0.758691	0.554	0.317	8.03475e-103	1.98756e-98	0
GRWD1	0.758154	0.556	0.335	1.95837e-88	4.84441e-84	0
ACOT13	0.757557	0.477	0.265	1.10716e-88	2.73878e-84	0
TALDO1	0.757459	0.939	0.76	1.68672e-237	4.17243e-233	0
TPR	0.757099	0.857	0.617	4.60448e-166	1.13901e-161	0
GGH	0.756532	0.838	0.524	6.39348e-205	1.58156e-200	0
RPL23	0.756053	0.982	0.889	1.31568e-271	3.25459e-267	0
FXN	0.755669	0.615	0.349	8.93008e-127	2.20903e-122	0
LY6E	0.755624	0.983	0.902	2.17297e-279	5.37527e-275	0
NOL9	0.754481	0.348	0.175	4.80749e-77	1.18923e-72	0
DNM1L	0.754363	0.459	0.247	5.37448e-93	1.32949e-88	0
EIF5A	0.754029	0.988	0.921	0	8.15441e-306	0
KCTD20	0.753968	0.398	0.206	5.40869e-86	1.33795e-81	0
CDK5RAP1	0.753544	0.435	0.226	3.1405e-95	7.76867e-91	0
BTF3L4	0.753012	0.58	0.349	2.30212e-95	5.69476e-91	0
MDN1	0.752855	0.307	0.152	1.31918e-69	3.26325e-65	0
FLNA	0.752559	0.746	0.475	3.27418e-139	8.09934e-135	0
BATF	0.752548	0.305	0.16	1.5834e-57	3.91685e-53	0
FUBP1	0.752401	0.632	0.381	1.37067e-112	3.39062e-108	0
SART1	0.751748	0.45	0.243	9.06922e-89	2.24345e-84	0
VPS29	0.751513	0.865	0.633	5.81892e-173	1.43943e-168	0
TYW3	0.751001	0.513	0.291	1.7531e-92	4.33664e-88	0
DNTTIP2	0.750671	0.689	0.429	1.72805e-122	4.27467e-118	0
ABCE1	0.750621	0.612	0.394	1.71454e-88	4.24127e-84	0
DDX10	0.75042	0.271	0.143	4.30886e-50	1.06588e-45	0
MRPL34	0.749109	0.827	0.603	2.61637e-143	6.4721e-139	0
TBCA	0.748967	0.956	0.787	7.18063e-241	1.77627e-236	0
DLAT	0.748854	0.261	0.132	6.64193e-56	1.64302e-51	0
PSMD3	0.748806	0.801	0.57	1.87245e-139	4.63188e-135	0
SNRNP200	0.748136	0.657	0.391	9.08036e-126	2.24621e-121	0
PSMA6	0.748102	0.966	0.824	1.59084e-280	3.93525e-276	0
CHAC2	0.74787	0.472	0.269	4.16236e-81	1.02964e-76	0
MRPL19	0.747773	0.595	0.361	2.50499e-98	6.19659e-94	0
CHCHD3	0.747755	0.703	0.45	5.68158e-120	1.40545e-115	0
TM2D2	0.747346	0.272	0.139	3.3144e-56	8.19884e-52	0
DERA	0.747228	0.415	0.236	6.17646e-67	1.52787e-62	0
CNIH1	0.746985	0.72	0.49	8.69833e-113	2.1517e-108	0
NCBP2	0.746825	0.578	0.338	3.45628e-104	8.54981e-100	0
MKKS	0.746654	0.57	0.331	5.0066e-103	1.23848e-98	0
KRI1	0.746488	0.338	0.176	7.62573e-68	1.88638e-63	0
RBM27	0.746463	0.445	0.229	3.2666e-105	8.0806e-101	0
RANBP3	0.746398	0.322	0.173	2.42789e-58	6.00588e-54	0
PPIE	0.746056	0.566	0.338	2.95821e-93	7.31772e-89	0
MRPS15	0.745493	0.892	0.679	3.67551e-190	9.09211e-186	0
RRP36	0.744609	0.317	0.166	1.83296e-63	4.53419e-59	0
TCHP	0.744606	0.372	0.19	1.39723e-81	3.45633e-77	0
NELFA	0.744537	0.329	0.173	4.23131e-65	1.0467e-60	0
RBMX2	0.743932	0.38	0.197	7.32121e-81	1.81105e-76	0
CTNNBL1	0.7438	0.393	0.213	3.3575e-73	8.30545e-69	0
WDR1	0.743732	0.822	0.579	5.60087e-152	1.38549e-147	0
ARPC5L	0.743325	0.959	0.783	7.59662e-247	1.87918e-242	0
ARL3	0.743187	0.354	0.191	1.85484e-66	4.58832e-62	0
PHTF2	0.743184	0.33	0.164	3.66999e-76	9.07845e-72	0
TOMM22	0.742652	0.895	0.709	2.80053e-185	6.92767e-181	0
RNF145	0.742402	0.43	0.235	2.01677e-80	4.9889e-76	0
PFDN6	0.742253	0.732	0.486	1.61276e-121	3.98948e-117	0
DFFA	0.74197	0.471	0.268	7.87369e-82	1.94771e-77	0
PDS5A	0.741385	0.325	0.167	1.92823e-66	4.76987e-62	0
SNAPC5	0.740279	0.38	0.209	1.1583e-67	2.86529e-63	0
LRRC59	0.74016	0.945	0.786	3.83262e-229	9.48076e-225	0
TUFM	0.740132	0.975	0.872	0	8.5983e-306	0
ERI3	0.73991	0.442	0.25	3.95222e-75	9.77661e-71	0
BRMS1	0.739873	0.648	0.4	1.0646e-110	2.63351e-106	0
MRPS5	0.73883	0.655	0.413	3.60627e-106	8.92082e-102	0
HMBS	0.738143	0.572	0.326	9.80605e-111	2.42572e-106	0
SART3	0.738132	0.354	0.187	2.6295e-68	6.50459e-64	0
INTS1	0.738039	0.277	0.136	5.03614e-64	1.24579e-59	0
EXOSC4	0.737955	0.661	0.416	1.26459e-108	3.12823e-104	0
GLRX3	0.737419	0.636	0.391	1.41989e-107	3.51238e-103	0
PIN4	0.737329	0.627	0.373	7.82644e-115	1.93603e-110	0
NDUFAB1	0.737276	0.97	0.84	6.42885e-283	1.59031e-278	0
NDE1	0.736781	0.271	0.138	2.5048e-57	6.19611e-53	0
PPIG	0.736434	0.813	0.565	1.32772e-146	3.28437e-142	0
CALM1	0.736208	0.995	0.942	0	0	0
PNRC2	0.736136	0.56	0.326	6.94904e-100	1.71898e-95	0
SSNA1	0.735395	0.882	0.669	1.41724e-174	3.50584e-170	0
BRD9	0.734977	0.37	0.196	4.38697e-73	1.0852e-68	0
ATP5MF	0.734926	0.988	0.913	0	0	0
RWDD4	0.734866	0.528	0.302	4.75018e-95	1.17505e-90	0
DIP2A	0.734811	0.265	0.13	7.98247e-62	1.97462e-57	0
UBE2L3	0.73479	0.95	0.788	2.68827e-244	6.64997e-240	0
TSPAN14	0.73466	0.289	0.147	6.20179e-63	1.53414e-58	0
NIT2	0.73445	0.443	0.243	7.34137e-84	1.81603e-79	0
ETF1	0.734356	0.6	0.363	2.00292e-100	4.95463e-96	0
PABPN1	0.734238	0.672	0.424	7.96689e-112	1.97077e-107	0
SLC25A39	0.733932	0.803	0.556	8.87158e-144	2.19456e-139	0
NDUFS5	0.733816	0.985	0.901	0	0	0
PSMB4	0.733651	0.863	0.617	1.30725e-170	3.23375e-166	0
TMEM209	0.733464	0.261	0.135	2.4906e-51	6.16101e-47	0
SUN2	0.733131	0.291	0.147	1.65984e-60	4.10595e-56	0
METTL26	0.732775	0.872	0.639	1.73326e-171	4.28756e-167	0
EIF4H	0.731785	0.855	0.613	3.83093e-165	9.47658e-161	0
MRPL38	0.731302	0.806	0.551	3.50989e-147	8.68241e-143	0
ASB1	0.731008	0.313	0.165	3.37353e-61	8.34511e-57	0
RAB8A	0.730739	0.772	0.537	4.72572e-126	1.169e-121	0
BCAT2	0.730617	0.44	0.248	6.74459e-76	1.66841e-71	0
PARK7	0.730022	0.981	0.881	0	0	0
RAD23A	0.729976	0.908	0.713	2.54224e-193	6.28873e-189	0
LZIC	0.729287	0.366	0.189	8.97597e-80	2.22039e-75	0
CLPP	0.728868	0.886	0.683	1.16416e-176	2.87977e-172	0
PPP2R3C	0.728447	0.429	0.232	1.54712e-84	3.82712e-80	0
NSL1	0.728377	0.436	0.236	3.12038e-85	7.71888e-81	0
GTF3C2	0.728365	0.278	0.142	5.23902e-59	1.29598e-54	0
ARL6IP1	0.727946	0.712	0.506	7.2055e-88	1.78243e-83	0
NDUFS6	0.727665	0.964	0.835	6.28751e-271	1.55534e-266	0
RCN2	0.727345	0.655	0.422	4.54691e-101	1.12477e-96	0
RASGRP2	0.72731	0.563	0.349	3.90068e-83	9.6491e-79	0
DPM1	0.727014	0.523	0.304	1.1671e-88	2.88705e-84	0
DPY30	0.726931	0.608	0.37	4.03112e-101	9.97179e-97	0
POLR2G	0.726227	0.675	0.422	1.57515e-116	3.89644e-112	0
RNASEH2B	0.726204	0.716	0.457	1.28631e-125	3.18195e-121	0
ATP5MPL	0.72598	0.974	0.841	8.24436e-278	2.03941e-273	0
ERVK3-1	0.725526	0.518	0.294	7.45161e-95	1.8433e-90	0
RNF5	0.7255	0.693	0.431	2.957e-124	7.31474e-120	0
PPP4C	0.725097	0.883	0.678	1.47911e-176	3.65887e-172	0
RIDA	0.724715	0.265	0.142	1.21033e-46	2.99399e-42	0
DSN1	0.72466	0.364	0.196	1.00537e-67	2.48699e-63	0
REXO4	0.724488	0.296	0.158	4.12274e-54	1.01984e-49	0
CSNK2B	0.724373	0.933	0.776	1.36325e-206	3.37228e-202	0
MRPS10	0.724321	0.55	0.329	1.69668e-88	4.19709e-84	0
VPS4A	0.723875	0.534	0.307	4.46078e-96	1.10346e-91	0
DMAC2	0.723401	0.353	0.184	3.04685e-75	7.53699e-71	0
RNASEH1	0.723113	0.735	0.476	5.34964e-129	1.32334e-124	0
PAF1	0.722674	0.515	0.287	3.60785e-100	8.92474e-96	0
TARDBP	0.721713	0.474	0.261	1.14173e-93	2.82429e-89	0
NUP98	0.72152	0.377	0.194	1.03378e-82	2.55725e-78	0
DYNC1LI1	0.721315	0.451	0.253	1.60315e-80	3.96571e-76	0
CLN6	0.721151	0.613	0.363	3.94185e-112	9.75094e-108	0
MLST8	0.720809	0.551	0.331	2.2333e-88	5.52452e-84	0
EIF2S2	0.720533	0.955	0.809	3.65299e-230	9.0364e-226	0
TSN	0.720025	0.504	0.295	4.34028e-82	1.07365e-77	0
SNW1	0.719787	0.617	0.372	1.40994e-107	3.48777e-103	0
ATP5F1B	0.719782	0.985	0.923	0	0	0
CSTF1	0.719387	0.287	0.149	3.36349e-58	8.32026e-54	0
AGPS	0.719042	0.329	0.17	3.70504e-70	9.16516e-66	0
PDCD2L	0.717698	0.281	0.147	2.21285e-55	5.47393e-51	0
NUP133	0.717598	0.301	0.153	6.84893e-67	1.69422e-62	0
PTPN11	0.717399	0.434	0.24	4.12916e-80	1.02143e-75	0
TOR1A	0.717343	0.466	0.267	1.41776e-78	3.50712e-74	0
C16orf91	0.716983	0.395	0.212	4.07099e-79	1.00704e-74	0
REEP3	0.715441	0.388	0.222	8.47372e-61	2.09614e-56	0
MTCH1	0.715319	0.568	0.326	3.47238e-107	8.58963e-103	0
GID8	0.715297	0.546	0.322	8.56496e-93	2.11871e-88	0
PGM2	0.714607	0.276	0.142	3.45625e-57	8.54971e-53	0
ARPC4	0.714484	0.767	0.499	1.56147e-140	3.8626e-136	0
ING5	0.713902	0.334	0.174	1.14482e-68	2.83193e-64	0
SLC31A1	0.71359	0.302	0.159	1.44996e-59	3.58677e-55	0
MIR4435-2HG	0.71358	0.785	0.513	2.2656e-147	5.60442e-143	0
RPL31	0.713317	0.991	0.946	0	0	0
MAIP1	0.712917	0.328	0.172	5.98456e-68	1.4804e-63	0
SREK1IP1	0.712903	0.474	0.259	2.85258e-95	7.05643e-91	0
DPH3	0.712794	0.48	0.275	6.92935e-82	1.71411e-77	0
SCNM1	0.712111	0.61	0.364	5.36666e-108	1.32755e-103	0
SOD1	0.711914	0.93	0.753	4.2945e-199	1.06233e-194	0
COX6A1	0.711465	0.998	0.979	0	0	0
MIF	0.710706	0.998	0.987	0	0	0
CWC27	0.710537	0.437	0.247	5.38911e-76	1.3331e-71	0
EIF5B	0.710147	0.924	0.728	1.72277e-185	4.26163e-181	0
RGS10	0.710064	0.552	0.313	4.18476e-106	1.03518e-101	0
RBM38	0.710062	0.328	0.173	3.89558e-64	9.6365e-60	0
SMIM4	0.709571	0.353	0.193	8.02538e-63	1.98524e-58	0
NDUFS7	0.709433	0.947	0.792	9.08084e-233	2.24633e-228	0
LAT2	0.709373	0.339	0.159	1.00313e-93	2.48145e-89	0
KIAA1143	0.709276	0.376	0.198	5.74736e-78	1.42173e-73	0
WDR18	0.709123	0.643	0.417	1.12742e-93	2.7889e-89	0
CHCHD7	0.708825	0.728	0.487	5.17325e-114	1.27971e-109	0
APEX1	0.708123	0.7	0.454	7.72065e-113	1.90986e-108	0
PIH1D1	0.708094	0.628	0.397	1.23155e-95	3.04649e-91	0
HNRNPL	0.707917	0.784	0.547	4.7265e-126	1.16919e-121	0
DCTN5	0.707804	0.341	0.177	4.53224e-74	1.12114e-69	0
CHD1L	0.70719	0.251	0.132	2.80784e-47	6.94575e-43	0
MAPK6	0.706996	0.359	0.195	1.2813e-66	3.16955e-62	0
EEF1AKMT2	0.706988	0.37	0.193	2.20212e-78	5.44739e-74	0
KCNN4	0.706073	0.385	0.212	3.6956e-68	9.1418e-64	0
PRPF6	0.70553	0.718	0.469	1.41347e-116	3.49649e-112	0
SREBF2	0.705147	0.382	0.193	2.49427e-89	6.17007e-85	0
BZW1	0.704399	0.756	0.517	2.32714e-120	5.75663e-116	0
SZRD1	0.704199	0.619	0.39	7.27673e-94	1.80004e-89	0
HCCS	0.70399	0.399	0.222	2.29613e-71	5.67994e-67	0
RITA1	0.703675	0.324	0.175	5.88423e-60	1.45558e-55	0
CEP83	0.703231	0.274	0.141	3.08864e-56	7.64036e-52	0
PRMT1	0.703102	0.919	0.754	2.06064e-179	5.0974e-175	0
MRPS30	0.702901	0.484	0.284	1.17865e-76	2.91564e-72	0
MRPL49	0.701809	0.402	0.22	1.37332e-75	3.39718e-71	0
RBM18	0.701598	0.358	0.195	1.14959e-65	2.84373e-61	0
COPS8	0.701521	0.652	0.402	3.1432e-111	7.77533e-107	0
SNU13	0.70142	0.981	0.891	7.90409e-294	1.95523e-289	0
RSL1D1	0.701315	0.831	0.629	2.0669e-126	5.11289e-122	0
PSPC1	0.701238	0.499	0.278	1.13726e-96	2.81325e-92	0
NDUFA7	0.701213	0.904	0.693	3.54801e-179	8.7767e-175	0
RPAIN	0.701171	0.549	0.327	4.73689e-90	1.17177e-85	0
PSMC1	0.70103	0.728	0.492	9.32187e-111	2.30595e-106	0
EIF4EBP2	0.700911	0.458	0.258	1.5225e-82	3.76621e-78	0
YWHAE	0.700524	0.923	0.745	1.3157e-192	3.25464e-188	0
ECI1	0.700324	0.294	0.161	1.78983e-49	4.4275e-45	0
UBL4A	0.7002	0.274	0.146	1.44145e-51	3.56572e-47	0
PUDP	0.700186	0.282	0.155	1.15689e-47	2.86179e-43	0
GNG5	0.70005	0.991	0.929	0	0	0
NAA20	0.699761	0.722	0.487	5.23808e-109	1.29574e-104	0
PSMA5	0.699483	0.953	0.819	4.0762e-230	1.00833e-225	0
ESF1	0.699244	0.347	0.19	1.13914e-61	2.81788e-57	0
GLE1	0.698587	0.251	0.131	6.99818e-51	1.73114e-46	0
PSME2	0.697999	0.998	0.973	0	0	0
DDX19A	0.697908	0.341	0.188	6.41252e-60	1.58627e-55	0
CHCHD1	0.697155	0.726	0.48	9.56111e-117	2.36513e-112	0
DNAJC8	0.696966	0.82	0.566	1.71919e-147	4.25276e-143	0
SDHB	0.696682	0.821	0.586	1.11817e-137	2.76601e-133	0
GNPNAT1	0.696296	0.341	0.185	4.12483e-62	1.02036e-57	0
PLEKHB2	0.696104	0.384	0.203	1.2428e-78	3.07431e-74	0
CHMP1A	0.695857	0.355	0.196	3.60424e-62	8.91581e-58	0
CTDNEP1	0.695651	0.477	0.279	3.02733e-76	7.48871e-72	0
SF3B6	0.695401	0.903	0.706	3.16288e-176	7.82401e-172	0
C17orf75	0.695103	0.251	0.124	2.66808e-59	6.60003e-55	0
THYN1	0.694546	0.586	0.353	1.1246e-96	2.78193e-92	0
HTATIP2	0.69434	0.348	0.189	5.66824e-64	1.40215e-59	0
LACTB2	0.69417	0.285	0.158	5.82578e-46	1.44112e-41	0
RPS16	0.693111	0.998	0.99	0	0	0
PSMG4	0.69303	0.438	0.251	5.15962e-72	1.27634e-67	0
IDH3A	0.692872	0.652	0.416	1.7771e-100	4.39601e-96	0
CLNS1A	0.692709	0.639	0.422	3.18811e-87	7.88643e-83	0
TCF3	0.692048	0.639	0.381	8.07586e-120	1.99773e-115	0
SAFB2	0.69184	0.633	0.392	6.95228e-103	1.71979e-98	0
XPO5	0.69134	0.25	0.127	4.01904e-56	9.9419e-52	0
PSMB5	0.690819	0.751	0.506	1.39445e-119	3.44945e-115	0
GTF2F2	0.690662	0.499	0.284	8.02645e-90	1.9855e-85	0
IKBIP	0.690513	0.726	0.471	1.62616e-121	4.02262e-117	0
TERF1	0.690097	0.43	0.232	1.55812e-87	3.85433e-83	0
TAGLN2	0.689946	0.989	0.911	6.52253e-254	1.61348e-249	0
POM121C	0.68994	0.308	0.162	1.11801e-62	2.76562e-58	0
SELENOH	0.689713	0.975	0.865	1.23106e-246	3.04527e-242	0
BMS1	0.689678	0.462	0.265	1.46789e-77	3.63111e-73	0
VPS72	0.68939	0.391	0.205	1.99543e-83	4.9361e-79	0
NAA10	0.688908	0.866	0.646	4.91489e-149	1.2158e-144	0
ARMC6	0.688833	0.349	0.188	7.36352e-66	1.82151e-61	0
PNN	0.688714	0.856	0.641	2.23964e-134	5.54019e-130	0
MRPL9	0.688537	0.605	0.379	2.06071e-90	5.09758e-86	0
RTCB	0.687166	0.611	0.368	9.09566e-106	2.24999e-101	0
SF1	0.686618	0.839	0.61	3.40312e-141	8.41829e-137	0
KPNA3	0.686314	0.344	0.192	9.38243e-57	2.32093e-52	0
MTX2	0.68616	0.449	0.268	1.18438e-64	2.9298e-60	0
MRPL58	0.685999	0.68	0.453	5.63986e-96	1.39513e-91	0
PARP1	0.685379	0.972	0.851	7.37744e-231	1.82496e-226	0
ACP1	0.685016	0.897	0.695	3.25948e-168	8.06298e-164	0
TRMT2A	0.685012	0.415	0.227	1.13755e-79	2.81396e-75	0
THRAP3	0.684747	0.851	0.632	3.55412e-146	8.79183e-142	0
FRG1	0.68453	0.612	0.374	2.17401e-101	5.37784e-97	0
MTHFD2	0.684502	0.826	0.586	3.30441e-139	8.17412e-135	0
METTL2A	0.684171	0.306	0.163	6.32078e-61	1.56357e-56	0
SVBP	0.683854	0.336	0.177	6.93894e-69	1.71649e-64	0
NDUFB3	0.683511	0.941	0.766	3.4721e-209	8.58892e-205	0
EEFSEC	0.68326	0.34	0.183	1.06602e-65	2.63702e-61	0
TACO1	0.683044	0.446	0.245	4.39721e-88	1.08774e-83	0
SEC22C	0.682557	0.309	0.165	3.0593e-60	7.56779e-56	0
MRPS11	0.681718	0.65	0.412	2.02771e-101	5.01594e-97	0
ZPR1	0.681633	0.451	0.263	6.02286e-71	1.48988e-66	0
TUBGCP3	0.681622	0.329	0.166	5.95016e-77	1.47189e-72	0
UCHL3	0.681553	0.615	0.39	7.57236e-90	1.87317e-85	0
DLST	0.681009	0.375	0.213	3.93016e-60	9.72203e-56	0
POLR2L	0.680633	0.981	0.894	1.20365e-266	2.97747e-262	0
CBR1	0.680262	0.631	0.402	1.78514e-93	4.4159e-89	0
RPL37A	0.679994	0.998	0.98	0	0	0
ATP5PD	0.679795	0.94	0.765	1.18261e-202	2.92542e-198	0
NUP214	0.679474	0.357	0.19	2.443e-72	6.04325e-68	0
AKR1B1	0.679338	0.794	0.539	5.40795e-136	1.33777e-131	0
SUGT1	0.678986	0.753	0.517	2.68804e-114	6.6494e-110	0
TNPO1	0.678901	0.412	0.234	2.14269e-69	5.30038e-65	0
DLD	0.678717	0.466	0.279	1.05556e-67	2.61113e-63	0
GNAI2	0.67845	0.781	0.558	1.98001e-111	4.89796e-107	0
PSMD9	0.678254	0.83	0.603	5.4158e-136	1.33971e-131	0
U2SURP	0.677765	0.892	0.681	1.69391e-158	4.19022e-154	0
EIF2B3	0.677324	0.531	0.312	1.05792e-90	2.61698e-86	0
ERAL1	0.677038	0.59	0.357	4.34137e-98	1.07392e-93	0
DHRS13	0.676848	0.253	0.139	3.75689e-42	9.29342e-38	0
ARRB2	0.676658	0.317	0.161	5.50517e-69	1.36181e-64	0
TIMM22	0.676388	0.423	0.238	1.27261e-75	3.14806e-71	0
MRPS21	0.67626	0.938	0.776	3.40211e-192	8.4158e-188	0
KRR1	0.676075	0.609	0.376	1.55262e-96	3.84072e-92	0
ABHD12	0.675888	0.522	0.31	3.77202e-85	9.33085e-81	0
DBI	0.67544	0.929	0.738	1.32038e-187	3.26623e-183	0
FAM168B	0.675301	0.25	0.129	7.56383e-52	1.87107e-47	0
IMPA1	0.674551	0.297	0.163	2.75041e-52	6.80368e-48	0
STAG2	0.674521	0.497	0.283	3.54096e-90	8.75927e-86	0
RAB5IF	0.674387	0.882	0.705	1.05698e-154	2.61466e-150	0
ARPC1A	0.674295	0.458	0.247	3.70682e-100	9.16957e-96	0
CHTOP	0.674	0.484	0.297	1.76503e-66	4.36615e-62	0
TMEM126A	0.673927	0.626	0.394	1.01806e-95	2.51838e-91	0
IL6R	0.67349	0.537	0.32	5.87132e-87	1.45239e-82	0
DDX1	0.672761	0.518	0.304	2.30488e-87	5.70158e-83	0
ARPC1B	0.672289	0.936	0.771	6.14904e-179	1.52109e-174	0
TXNRD2	0.671719	0.291	0.157	1.03517e-53	2.56071e-49	0
THUMPD3	0.671417	0.399	0.228	2.16582e-65	5.35758e-61	0
DHX8	0.67128	0.279	0.148	1.20066e-54	2.97008e-50	0
MRPL32	0.670917	0.678	0.446	5.83564e-99	1.44356e-94	0
NOL7	0.670825	0.963	0.846	3.71465e-223	9.18894e-219	0
CMC1	0.67048	0.521	0.31	3.15957e-83	7.81583e-79	0
ATP5PB	0.669778	0.954	0.813	1.50835e-215	3.7312e-211	0
MBIP	0.669646	0.281	0.149	3.79871e-55	9.39687e-51	0
CCAR2	0.66962	0.258	0.141	7.72821e-45	1.91173e-40	0
POM121	0.669577	0.295	0.155	4.82506e-61	1.19357e-56	0
WRAP73	0.669407	0.315	0.173	9.63125e-56	2.38248e-51	0
ITGAE	0.668886	0.767	0.516	1.15006e-124	2.84489e-120	0
RHEB	0.668747	0.485	0.283	3.13145e-80	7.74626e-76	0
NSA2	0.668696	0.861	0.635	1.76715e-144	4.37141e-140	0
MYH9	0.668371	0.791	0.573	1.83078e-107	4.52879e-103	0
RPS6KB1	0.66814	0.293	0.156	1.02849e-58	2.54417e-54	0
FAM104B	0.668058	0.255	0.132	7.93896e-54	1.96386e-49	0
NDUFB6	0.66795	0.956	0.815	2.19157e-228	5.42129e-224	0
USP22	0.667668	0.424	0.236	9.17732e-78	2.27019e-73	0
SF3A1	0.667074	0.578	0.359	2.86629e-85	7.09033e-81	0
SDHD	0.666726	0.764	0.544	2.01482e-107	4.98407e-103	0
PTGES2	0.666237	0.601	0.373	2.48783e-92	6.15416e-88	0
EXOG	0.666218	0.29	0.154	1.4913e-57	3.68902e-53	0
MAD1L1	0.665497	0.27	0.138	5.25557e-59	1.30007e-54	0
HNRNPH1	0.665312	0.774	0.535	1.39003e-117	3.43853e-113	0
ARMC1	0.664473	0.331	0.18	9.11433e-61	2.25461e-56	0
SRP9	0.664388	0.86	0.67	4.37992e-141	1.08346e-136	0
GCA	0.664335	0.289	0.156	1.47514e-53	3.64904e-49	0
PTPA	0.663987	0.44	0.245	5.71251e-82	1.4131e-77	0
IL10RB	0.663161	0.469	0.272	4.02405e-79	9.9543e-75	0
CPSF7	0.662816	0.359	0.192	5.71969e-72	1.41488e-67	0
ALG6	0.662424	0.276	0.151	6.72984e-50	1.66476e-45	0
HCFC1R1	0.662317	0.596	0.361	1.28635e-99	3.18204e-95	0
NME2	0.661954	0.996	0.969	9.84698e-281	2.43585e-276	0
QDPR	0.66176	0.461	0.275	2.23882e-68	5.53817e-64	0
COX7B	0.661339	0.985	0.906	7.77557e-285	1.92344e-280	0
DPP9	0.661129	0.388	0.218	1.13279e-66	2.80218e-62	0
POLR2A	0.661076	0.518	0.305	1.22037e-86	3.01884e-82	0
TRMU	0.660957	0.313	0.165	9.0771e-64	2.2454e-59	0
RPL38	0.660885	0.981	0.91	4.14748e-226	1.02596e-221	0
AP2S1	0.660848	0.884	0.668	1.03489e-159	2.56e-155	0
SELENOW	0.660609	0.688	0.469	1.11832e-90	2.76638e-86	0
MED1	0.659833	0.293	0.15	2.21645e-66	5.48282e-62	0
MCRIP2	0.658284	0.476	0.3	3.5653e-59	8.81949e-55	0
MCRS1	0.658224	0.477	0.278	4.7047e-78	1.1638e-73	0
RWDD1	0.658026	0.922	0.737	2.08052e-171	5.14657e-167	0
PEMT	0.657928	0.417	0.231	1.25765e-79	3.11104e-75	0
PLGRKT	0.657247	0.392	0.226	7.83738e-63	1.93873e-58	0
MRPS35	0.657085	0.642	0.426	1.1477e-84	2.83907e-80	0
XPOT	0.656718	0.3	0.169	7.29408e-48	1.80434e-43	0
RBFA	0.656366	0.48	0.28	1.41442e-79	3.49884e-75	0
KPNA4	0.656201	0.277	0.148	7.54761e-52	1.86705e-47	0
PSMC4	0.65596	0.836	0.622	1.29617e-132	3.20633e-128	0
ATP6V1B2	0.655432	0.295	0.156	1.89873e-62	4.6969e-58	0
TAP2	0.655237	0.702	0.438	9.44816e-126	2.33719e-121	0
MYCBP	0.654836	0.75	0.496	6.27794e-124	1.55297e-119	0
C19orf53	0.654112	0.961	0.826	1.48718e-222	3.67885e-218	0
CPSF2	0.654064	0.409	0.233	8.88174e-70	2.19708e-65	0
RABIF	0.653353	0.53	0.319	4.95865e-83	1.22662e-78	0
HADHA	0.653189	0.837	0.619	1.46232e-130	3.61734e-126	0
MDH2	0.652637	0.964	0.837	2.22084e-221	5.49369e-217	0
DYNC1I2	0.652148	0.292	0.162	5.45213e-49	1.34869e-44	0
GNAI3	0.651602	0.598	0.374	2.77669e-89	6.86871e-85	0
TMUB1	0.651514	0.794	0.577	1.59048e-113	3.93436e-109	0
NAA16	0.651413	0.369	0.203	4.31926e-67	1.06846e-62	0
CHCHD2	0.651362	0.998	0.978	0	0	0
SMC5	0.651132	0.508	0.299	3.33158e-84	8.24134e-80	0
DPM2	0.650828	0.766	0.543	3.32078e-107	8.21463e-103	0
PRADC1	0.650794	0.462	0.272	7.94296e-74	1.96485e-69	0
CCT8	0.650674	0.94	0.805	3.99649e-180	9.88611e-176	0
COPS7B	0.650291	0.282	0.153	7.27069e-52	1.79855e-47	0
SLC35A4	0.650266	0.459	0.266	3.02942e-77	7.49388e-73	0
INO80E	0.650239	0.637	0.394	1.88603e-105	4.66547e-101	0
DUS1L	0.649922	0.295	0.166	3.56247e-47	8.81249e-43	0
YDJC	0.649458	0.469	0.28	4.70653e-70	1.16425e-65	0
RPL22L1	0.649355	0.981	0.922	5.21634e-189	1.29037e-184	0
UBA1	0.648657	0.754	0.521	6.95789e-109	1.72117e-104	0
GLRX5	0.648643	0.295	0.192	1.36472e-26	3.37592e-22	0
CNTRL	0.648554	0.384	0.198	1.6533e-88	4.08977e-84	0
EIF6	0.64805	0.77	0.547	9.0222e-109	2.23182e-104	0
IWS1	0.647832	0.457	0.266	1.99929e-74	4.94563e-70	0
NUDCD3	0.646872	0.25	0.132	1.41634e-49	3.50359e-45	0
EHMT2	0.646015	0.37	0.204	4.41534e-67	1.09222e-62	0
COA1	0.645867	0.54	0.33	2.68504e-81	6.64198e-77	0
MSH3	0.645535	0.325	0.184	1.44788e-52	3.58162e-48	0
HEATR1	0.64533	0.288	0.156	2.41092e-52	5.96389e-48	0
PSMD4	0.645102	0.887	0.687	3.05635e-150	7.5605e-146	0
HNRNPK	0.644829	0.968	0.861	1.51624e-221	3.75072e-217	0
BAZ1A	0.644515	0.622	0.377	1.59384e-107	3.94268e-103	0
PGK1	0.644019	0.956	0.839	6.39061e-196	1.58085e-191	0
PERP	0.643154	0.447	0.271	9.67014e-62	2.3921e-57	0
SCLT1	0.642762	0.325	0.17	2.23981e-68	5.54062e-64	0
MRPS7	0.642182	0.899	0.69	1.80412e-162	4.46285e-158	0
GATD3A	0.641689	0.421	0.254	2.70864e-58	6.70035e-54	0
TDP2	0.641062	0.283	0.148	1.96834e-59	4.86909e-55	0
MRPL55	0.640931	0.84	0.616	5.63316e-132	1.39347e-127	0
ISY1	0.6402	0.485	0.278	1.60193e-87	3.96269e-83	0
TOMM34	0.639444	0.289	0.158	3.93774e-52	9.74079e-48	0
PCNP	0.638274	0.738	0.511	7.28282e-103	1.80155e-98	0
NEDD8	0.638006	0.961	0.825	1.08228e-217	2.67725e-213	0
MPV17L2	0.637438	0.401	0.234	3.4477e-62	8.52858e-58	0
PPIL3	0.637254	0.368	0.201	3.84244e-72	9.50503e-68	0
USB1	0.637214	0.351	0.202	6.42913e-56	1.59037e-51	0
PUF60	0.636503	0.79	0.574	8.64698e-111	2.139e-106	0
ANAPC7	0.636177	0.338	0.19	2.15144e-58	5.32203e-54	0
PNPT1	0.636124	0.394	0.227	5.80564e-62	1.43614e-57	0
PIGS	0.634639	0.348	0.194	8.54113e-61	2.11282e-56	0
GTPBP3	0.633767	0.26	0.138	8.26922e-53	2.04556e-48	0
CDK2AP2	0.633323	0.919	0.784	2.5437e-137	6.29234e-133	0
CLTB	0.633095	0.722	0.491	4.95514e-101	1.22575e-96	0
MRPS18B	0.632928	0.799	0.584	6.29067e-113	1.55612e-108	0
SYNC	0.632762	0.286	0.159	1.52402e-49	3.76997e-45	0
LARP1	0.632702	0.543	0.329	5.28552e-85	1.30748e-80	0
COX5B	0.632538	0.992	0.947	0	0	0
RNASEH2C	0.631931	0.908	0.709	1.46724e-161	3.6295e-157	0
NTAN1	0.631472	0.53	0.316	1.03886e-86	2.56983e-82	0
ATL3	0.631031	0.297	0.167	8.60237e-49	2.12797e-44	0
DDX18	0.630777	0.792	0.574	3.23385e-107	7.99958e-103	0
BCL7A	0.630694	0.261	0.132	1.07943e-61	2.67018e-57	0
PPP1CA	0.630624	0.961	0.855	4.68719e-217	1.15947e-212	0
CDC27	0.630517	0.477	0.279	1.65413e-79	4.09182e-75	0
CCDC47	0.630176	0.731	0.5	1.36549e-103	3.37781e-99	0
EWSR1	0.629818	0.943	0.793	1.26316e-176	3.12468e-172	0
GTPBP6	0.629672	0.251	0.143	5.26616e-37	1.30269e-32	0
PBDC1	0.629205	0.502	0.296	3.65388e-84	9.03859e-80	0
POLDIP3	0.628917	0.362	0.201	2.12682e-65	5.2611e-61	0
EFHD2	0.628887	0.415	0.242	7.74001e-64	1.91465e-59	0
SH3BP1	0.628313	0.352	0.197	2.4925e-60	6.16569e-56	0
RPL7L1	0.627525	0.648	0.422	1.03745e-90	2.56634e-86	0
ABRACL	0.627375	0.891	0.711	9.50543e-133	2.35136e-128	0
SLC25A1	0.626951	0.37	0.212	2.02895e-59	5.019e-55	0
EBPL	0.626812	0.638	0.417	3.66065e-87	9.05535e-83	0
RCC1L	0.626799	0.311	0.171	6.20639e-56	1.53527e-51	0
ERCC3	0.625535	0.303	0.163	2.43206e-59	6.01618e-55	0
ELP6	0.625135	0.504	0.291	2.51801e-92	6.22879e-88	0
NRROS	0.624746	0.363	0.212	6.33518e-55	1.56713e-50	0
EXOC6	0.62472	0.349	0.191	5.5283e-67	1.36753e-62	0
UBB	0.62471	0.99	0.947	7.40166e-283	1.83095e-278	0
ZDHHC16	0.624661	0.38	0.221	4.53631e-61	1.12215e-56	0
GSTP1	0.624274	0.945	0.862	1.09252e-128	2.70256e-124	0
NCBP3	0.624196	0.422	0.236	4.63994e-79	1.14778e-74	0
ZNF706	0.624051	0.965	0.863	7.94881e-195	1.9663e-190	0
THAP1	0.624004	0.275	0.155	1.89067e-45	4.67694e-41	0
MRRF	0.623904	0.285	0.154	7.82159e-55	1.93483e-50	0
SNAP29	0.623488	0.526	0.319	3.42374e-81	8.4693e-77	0
RANGRF	0.623399	0.57	0.352	2.00603e-87	4.96232e-83	0
HSD17B10	0.62301	0.893	0.685	8.85782e-149	2.19116e-144	0
ATP5F1D	0.622898	0.995	0.955	7.58789e-304	1.87702e-299	0
C11orf58	0.622851	0.892	0.725	3.02288e-143	7.47769e-139	0
SHMT2	0.622822	0.865	0.652	1.87095e-133	4.62816e-129	0
COPS9	0.622645	0.896	0.708	1.10892e-139	2.74314e-135	0
TMEM223	0.622372	0.495	0.31	2.8125e-65	6.95728e-61	0
ECSIT	0.622118	0.406	0.233	2.60618e-68	6.4469e-64	0
APTX	0.621879	0.426	0.245	1.56843e-73	3.87982e-69	0
AP1M1	0.62167	0.522	0.307	9.1562e-89	2.26497e-84	0
ATP5MD	0.621564	0.965	0.842	3.32695e-190	8.22987e-186	0
PIM3	0.621361	0.411	0.241	5.92199e-63	1.46492e-58	0
PRPF40A	0.620987	0.839	0.622	2.18315e-123	5.40045e-119	0
NSUN5	0.620863	0.461	0.273	3.16061e-72	7.81841e-68	0
TIMM8B	0.620745	0.92	0.742	2.05652e-153	5.08721e-149	0
INSIG1	0.620333	0.339	0.191	6.32124e-56	1.56368e-51	0
UBIAD1	0.620255	0.348	0.192	2.26271e-64	5.59727e-60	0
CELF1	0.620094	0.416	0.234	3.91281e-75	9.67912e-71	0
DCTN1	0.61957	0.449	0.267	4.86171e-69	1.20264e-64	0
NDUFB1	0.619451	0.807	0.578	7.38631e-118	1.82715e-113	0
WDR82	0.619364	0.265	0.15	4.25514e-41	1.05259e-36	0
DNAJA2	0.619051	0.623	0.407	4.1303e-83	1.02171e-78	0
NOB1	0.618958	0.426	0.252	9.23228e-65	2.28379e-60	0
ADH5	0.618955	0.767	0.541	8.26879e-106	2.04545e-101	0
BCAS2	0.618926	0.628	0.41	1.65017e-84	4.08203e-80	0
CD81	0.618906	0.472	0.289	5.51786e-65	1.36495e-60	0
HINT1	0.61884	0.997	0.966	0	0	0
MRPL48	0.618658	0.559	0.346	2.27737e-83	5.63354e-79	0
YLPM1	0.618505	0.361	0.196	1.96498e-70	4.86077e-66	0
RAB1B	0.618229	0.732	0.499	2.89787e-103	7.16847e-99	0
ECHDC1	0.618021	0.683	0.466	4.44276e-87	1.09901e-82	0
WDR74	0.617966	0.554	0.348	5.02055e-77	1.24193e-72	0
MPRIP	0.617717	0.257	0.129	7.61877e-62	1.88466e-57	0
BUD31	0.617522	0.772	0.546	1.86333e-106	4.60931e-102	0
NDUFV1	0.617389	0.919	0.759	2.45206e-154	6.06566e-150	0
ORC3	0.617304	0.354	0.202	1.11555e-58	2.75955e-54	0
IFI16	0.617084	0.785	0.563	2.36197e-106	5.8428e-102	0
PDCD10	0.617008	0.584	0.371	2.59737e-81	6.42511e-77	0
SRI	0.616578	0.785	0.57	1.08998e-103	2.69628e-99	0
RTRAF	0.616353	0.919	0.767	2.46197e-160	6.09016e-156	0
THG1L	0.616134	0.339	0.192	1.27911e-57	3.16415e-53	0
VMA21	0.615986	0.698	0.459	2.11336e-104	5.22783e-100	0
MRPS36	0.615511	0.772	0.543	5.20836e-109	1.28839e-104	0
GLIPR2	0.61513	0.423	0.252	4.00014e-62	9.89514e-58	0
RPL36	0.615126	0.999	0.989	0	0	0
EIF3I	0.614978	0.9	0.738	1.79137e-140	4.43131e-136	0
TMEM183A	0.614618	0.679	0.446	2.98951e-97	7.39515e-93	0
ZDHHC3	0.61455	0.448	0.268	1.53448e-67	3.79585e-63	0
KRAS	0.614342	0.687	0.471	1.07894e-85	2.66896e-81	0
RPS21	0.613785	0.998	0.987	0	3.0442e-306	0
ZCCHC8	0.613724	0.354	0.198	2.09555e-64	5.18375e-60	0
COX15	0.613679	0.286	0.16	3.58062e-50	8.85738e-46	0
NAMPT	0.613333	0.38	0.215	3.01419e-66	7.45619e-62	0
NUDT3	0.613309	0.278	0.15	3.05582e-55	7.55919e-51	0
MRPL23	0.612532	0.486	0.297	9.22907e-71	2.283e-66	0
IQGAP2	0.611982	0.64	0.416	4.23966e-89	1.04877e-84	0
CBWD1	0.611816	0.665	0.449	4.94291e-84	1.22273e-79	0
CDKN1A	0.611801	0.444	0.246	4.3139e-81	1.06713e-76	0
NSMCE2	0.611309	0.333	0.184	4.0077e-61	9.91384e-57	0
IDH3B	0.611285	0.598	0.376	1.7659e-88	4.36831e-84	0
FAM32A	0.610826	0.594	0.378	8.59998e-84	2.12738e-79	0
PEX26	0.610619	0.25	0.135	4.13758e-47	1.02351e-42	0
CASC3	0.610617	0.359	0.196	3.31192e-70	8.19269e-66	0
ARMT1	0.610357	0.365	0.215	2.97056e-55	7.34827e-51	0
GDI2	0.610349	0.859	0.674	5.4985e-116	1.36016e-111	0
MED6	0.610296	0.461	0.27	2.71353e-76	6.71245e-72	0
TMSB10	0.609676	1	0.997	1.50551e-255	3.72418e-251	0
PGAP2	0.60932	0.252	0.137	1.87929e-48	4.6488e-44	0
ISOC2	0.609301	0.874	0.681	4.42516e-123	1.09465e-118	0
CNOT10	0.609189	0.307	0.175	1.76804e-48	4.37359e-44	0
REC8	0.609104	0.418	0.24	5.33355e-70	1.31936e-65	0
METTL5	0.609042	0.792	0.568	6.94955e-111	1.71911e-106	0
METTL17	0.608798	0.518	0.315	1.49997e-78	3.71048e-74	0
MRPL36	0.60878	0.703	0.48	7.78871e-92	1.92669e-87	0
PMPCA	0.608102	0.502	0.303	2.51545e-77	6.22246e-73	0
PSAT1	0.6077	0.448	0.225	3.21586e-115	7.95508e-111	0
DDT	0.60766	0.841	0.625	3.23032e-119	7.99084e-115	0
CORO1C	0.607373	0.308	0.169	5.26667e-57	1.30282e-52	0
LRRC58	0.606703	0.383	0.212	3.84997e-73	9.52367e-69	0
PSMD13	0.606684	0.843	0.653	1.4986e-115	3.70708e-111	0
RNF138	0.606576	0.302	0.169	1.76067e-50	4.35537e-46	0
RNF121	0.606518	0.284	0.158	2.46805e-52	6.10522e-48	0
NDUFB10	0.606203	0.971	0.877	4.10222e-212	1.01477e-207	0
IER3IP1	0.606042	0.903	0.707	8.65009e-142	2.13977e-137	0
CRCP	0.605867	0.326	0.177	8.49248e-66	2.10078e-61	0
SAMM50	0.605469	0.579	0.385	4.49971e-67	1.11309e-62	0
NFATC2IP	0.604672	0.492	0.288	3.63649e-83	8.99558e-79	0
PNKD	0.604661	0.822	0.595	1.37536e-118	3.40223e-114	0
TRIM26	0.604638	0.384	0.215	2.40349e-73	5.94551e-69	0
GET4	0.604575	0.603	0.386	1.05593e-84	2.61205e-80	0
KLHDC3	0.604549	0.392	0.238	3.73992e-53	9.25143e-49	0
RIOK2	0.60423	0.311	0.181	2.4306e-46	6.01258e-42	0
PREX1	0.604118	0.252	0.133	2.38571e-51	5.90153e-47	0
CLPB	0.603753	0.357	0.201	2.4414e-63	6.03928e-59	0
RABEP1	0.603681	0.394	0.221	7.96072e-72	1.96924e-67	0
DMAC1	0.603289	0.585	0.368	5.66932e-85	1.40242e-80	0
DDB1	0.603191	0.696	0.465	4.00991e-97	9.91933e-93	0
HNRNPUL1	0.603048	0.739	0.509	1.40007e-101	3.46335e-97	0
PCK2	0.603039	0.5	0.28	4.44905e-99	1.10056e-94	0
ZDHHC6	0.602949	0.324	0.181	4.53008e-58	1.12061e-53	0
THEM4	0.602792	0.31	0.178	1.43653e-47	3.55354e-43	0
POMP	0.601836	0.978	0.879	6.12339e-225	1.51474e-220	0
SUCLA2	0.601756	0.483	0.297	6.44973e-68	1.59547e-63	0
MOB4	0.601402	0.509	0.31	3.58955e-76	8.87947e-72	0
RAB27A	0.601301	0.423	0.245	6.16341e-72	1.52464e-67	0
GTF3A	0.600927	0.942	0.806	3.37846e-159	8.35729e-155	0
DDX49	0.600835	0.582	0.365	1.82607e-85	4.51714e-81	0
TRAPPC2L	0.600451	0.835	0.611	2.2461e-125	5.55617e-121	0
TMEM14B	0.600168	0.785	0.558	1.30615e-109	3.23102e-105	0
BABAM1	0.599715	0.712	0.457	8.28041e-120	2.04833e-115	0
RIC8A	0.599157	0.518	0.309	4.78579e-85	1.18386e-80	0
ACSL5	0.599153	0.374	0.218	9.02667e-59	2.23293e-54	0
COMMD8	0.599134	0.51	0.309	1.14025e-79	2.82064e-75	0
ARID3A	0.599072	0.495	0.296	1.68301e-78	4.16326e-74	0
NUDCD2	0.598814	0.698	0.471	7.68731e-94	1.90161e-89	0
TAF3	0.598758	0.407	0.235	4.3018e-68	1.06414e-63	0
PI4K2B	0.598744	0.258	0.145	2.18973e-42	5.41673e-38	0
TMEM160	0.598695	0.875	0.662	1.88514e-134	4.66328e-130	0
CCDC43	0.598671	0.411	0.244	7.74195e-63	1.91513e-58	0
PTPMT1	0.598491	0.631	0.419	2.48036e-80	6.13566e-76	0
NDUFA9	0.598338	0.801	0.572	1.14167e-113	2.82415e-109	0
NDUFB8	0.598184	0.958	0.788	9.995e-185	2.47246e-180	0
SLC39A1	0.597621	0.324	0.184	2.95842e-54	7.31824e-50	0
RBM10	0.597561	0.367	0.207	2.85539e-64	7.06337e-60	0
NOL10	0.597519	0.346	0.2	6.40468e-55	1.58433e-50	0
RPL27	0.597069	0.997	0.978	0	5.40237e-308	0
PARL	0.596661	0.521	0.309	1.15917e-89	2.86743e-85	0
RPS4Y1	0.596062	0.571	0.4	2.41108e-60	5.96428e-56	0
SNF8	0.595886	0.625	0.409	6.65463e-83	1.64616e-78	0
SRSF11	0.595734	0.916	0.742	9.26442e-147	2.29174e-142	0
NELFCD	0.595095	0.494	0.306	7.17216e-68	1.77418e-63	0
SFT2D2	0.59471	0.313	0.166	1.26909e-66	3.13934e-62	0
HSPA4	0.594699	0.688	0.469	3.41104e-87	8.43789e-83	0
COX6C	0.593409	0.995	0.939	5.84818e-280	1.44666e-275	0
SMARCC1	0.593246	0.534	0.341	3.34928e-68	8.28511e-64	0
ZNF106	0.593106	0.451	0.265	1.43256e-72	3.54373e-68	0
EEF1G	0.592887	0.941	0.848	2.48194e-176	6.13956e-172	0
ACAT1	0.592554	0.666	0.439	6.18722e-92	1.53053e-87	0
ETFB	0.592367	0.892	0.691	6.33018e-139	1.5659e-134	0
DDX52	0.592367	0.378	0.215	1.02322e-66	2.53115e-62	0
EIF1AD	0.59232	0.357	0.206	3.24343e-59	8.02328e-55	0
MYBBP1A	0.592311	0.329	0.188	4.6348e-55	1.14651e-50	0
PSMC6	0.592145	0.717	0.491	2.96049e-96	7.32335e-92	0
UQCRFS1	0.591856	0.952	0.832	2.24155e-172	5.54492e-168	0
PLRG1	0.591802	0.436	0.26	4.78761e-66	1.18431e-61	0
PPA2	0.591793	0.566	0.358	2.24086e-79	5.54321e-75	0
ARHGDIB	0.591742	0.979	0.893	4.2053e-203	1.04026e-198	0
GTPBP8	0.591239	0.376	0.209	3.90112e-71	9.6502e-67	0
M6PR	0.590492	0.773	0.565	8.63881e-95	2.13698e-90	0
NDUFA2	0.590417	0.949	0.781	1.9985e-180	4.9437e-176	0
STX11	0.590007	0.375	0.217	1.03513e-60	2.56061e-56	0
VPS25	0.58969	0.678	0.467	6.98297e-82	1.72738e-77	0
EED	0.589684	0.403	0.237	1.33621e-62	3.30539e-58	0
Z93241.1	0.589348	0.256	0.148	3.06243e-35	7.57554e-31	0
FKBP3	0.589223	0.764	0.535	1.6798e-104	4.15533e-100	0
MRPL42	0.588943	0.551	0.347	1.26221e-76	3.12233e-72	0
RPL17	0.588904	0.997	0.971	5.50427e-215	1.36159e-210	0
SLC1A5	0.588606	0.654	0.427	8.62607e-92	2.13383e-87	0
RHOG	0.588278	0.636	0.412	2.04119e-89	5.04928e-85	0
DESI2	0.588203	0.421	0.245	3.03521e-69	7.50821e-65	0
MRPL40	0.587898	0.881	0.693	1.34526e-127	3.32778e-123	0
SLC39A8	0.587841	0.267	0.154	5.23019e-41	1.29379e-36	0
KIF2A	0.587839	0.621	0.392	5.22349e-94	1.29213e-89	0
PRKRIP1	0.587673	0.45	0.266	1.42906e-73	3.53505e-69	0
EMC1	0.587268	0.344	0.2	2.90242e-55	7.17971e-51	0
NUBP2	0.586904	0.665	0.446	3.49385e-86	8.64273e-82	0
NDUFA5	0.586801	0.716	0.499	2.95037e-89	7.29832e-85	0
DDX24	0.586484	0.881	0.69	1.91959e-121	4.74848e-117	0
NUDT16	0.585408	0.283	0.16	2.18534e-49	5.40587e-45	0
SGTA	0.583453	0.518	0.326	1.41913e-69	3.51049e-65	0
GLOD4	0.583305	0.363	0.203	1.23837e-68	3.06337e-64	0
ISG20L2	0.583284	0.345	0.202	1.46017e-52	3.61202e-48	0
ATXN2L	0.5828	0.506	0.321	1.55232e-64	3.83997e-60	0
FAM98A	0.58219	0.576	0.372	2.09218e-75	5.17542e-71	0
API5	0.581983	0.533	0.332	3.69499e-75	9.14031e-71	0
RMDN1	0.581787	0.597	0.381	3.58053e-85	8.85716e-81	0
PWP1	0.581461	0.683	0.456	3.65793e-93	9.04861e-89	0
CLEC2D	0.581396	0.786	0.549	1.90193e-113	4.7048e-109	0
ME2	0.580952	0.547	0.345	1.58826e-75	3.92888e-71	0
ATP5PF	0.580312	0.994	0.943	4.09767e-279	1.01364e-274	0
ST13	0.579965	0.784	0.585	1.28543e-93	3.17976e-89	0
ELP4	0.578973	0.286	0.159	2.35794e-52	5.83283e-48	0
NDUFA8	0.578962	0.711	0.513	1.6229e-77	4.01457e-73	0
GPS2	0.578876	0.627	0.392	2.80001e-101	6.92638e-97	0
PSMB8	0.578594	0.973	0.877	5.27851e-192	1.30575e-187	0
ZNF511	0.577965	0.603	0.383	6.28927e-88	1.55578e-83	0
MRPS33	0.576288	0.792	0.577	2.78013e-100	6.8772e-96	0
DNAJC11	0.576169	0.266	0.147	2.69058e-49	6.65568e-45	0
MED31	0.575944	0.297	0.169	5.00177e-51	1.23729e-46	0
EIF3M	0.575509	0.915	0.747	4.6552e-135	1.15156e-130	0
RPS20	0.575161	0.961	0.814	7.05084e-176	1.74417e-171	0
MSRB1	0.574809	0.283	0.161	3.48589e-49	8.62304e-45	0
MTDH	0.574656	0.993	0.958	5.16719e-223	1.27821e-218	0
NDUFS4	0.574478	0.651	0.436	2.94414e-82	7.28292e-78	0
CUL1	0.574278	0.417	0.259	1.51862e-52	3.75661e-48	0
SUMO1	0.574241	0.851	0.652	1.00382e-113	2.48315e-109	0
PPP1R7	0.574115	0.795	0.581	6.60159e-104	1.63304e-99	0
RBM25	0.574075	0.91	0.735	5.84699e-137	1.44637e-132	0
TIMM17A	0.57377	0.855	0.658	2.86152e-114	7.07854e-110	0
CHMP4A	0.573379	0.667	0.443	1.40805e-90	3.4831e-86	0
PMM1	0.573237	0.382	0.229	6.96288e-55	1.72241e-50	0
AP1S1	0.573212	0.41	0.25	4.37743e-56	1.08285e-51	0
TRIR	0.573005	0.931	0.793	3.6228e-146	8.96171e-142	0
KATNBL1	0.572265	0.321	0.179	2.65594e-57	6.57e-53	0
FUNDC2	0.572263	0.839	0.619	1.0044e-118	2.48459e-114	0
PSMB7	0.572131	0.845	0.645	2.45551e-113	6.0742e-109	0
ISCA1	0.571649	0.459	0.281	2.08125e-65	5.14839e-61	0
ANAPC5	0.571635	0.911	0.752	1.81583e-133	4.49181e-129	0
GSS	0.571579	0.373	0.214	3.60353e-65	8.91404e-61	0
FPGS	0.571531	0.473	0.29	3.69097e-68	9.13036e-64	0
MRPL50	0.571499	0.51	0.316	9.37812e-74	2.31987e-69	0
NET1	0.571163	0.445	0.266	1.41621e-70	3.50328e-66	0
GPX4	0.570995	0.877	0.706	1.03327e-107	2.55601e-103	0
MRPL44	0.570374	0.49	0.305	4.28346e-68	1.0596e-63	0
LPCAT3	0.570276	0.263	0.151	7.09489e-42	1.75506e-37	0
BRAT1	0.570244	0.309	0.169	6.06386e-60	1.50002e-55	0
MTX1	0.569739	0.724	0.507	3.4587e-89	8.55579e-85	0
SPAG9	0.56969	0.348	0.203	1.93229e-55	4.77991e-51	0
YWHAB	0.569679	0.988	0.932	5.62039e-244	1.39032e-239	0
SAR1A	0.569502	0.776	0.555	1.30238e-100	3.22169e-96	0
XRN2	0.569436	0.794	0.581	2.97418e-100	7.35722e-96	0
PRELID3B	0.569124	0.602	0.411	1.84805e-65	4.57152e-61	0
VPS26C	0.568433	0.32	0.187	1.47056e-49	3.63773e-45	0
RPL23A	0.568197	0.996	0.983	0	0	0
CEP57	0.567757	0.608	0.39	1.61289e-86	3.9898e-82	0
AMD1	0.567687	0.383	0.234	1.19276e-50	2.95053e-46	0
CSRP1	0.56687	0.592	0.381	7.4916e-80	1.8532e-75	0
MMAB	0.566346	0.264	0.143	9.64366e-54	2.38555e-49	0
PSMB9	0.566187	0.983	0.903	3.31997e-204	8.21261e-200	0
LEPROTL1	0.565823	0.694	0.481	1.29358e-83	3.19993e-79	0
R3HDM1	0.565675	0.547	0.346	1.1211e-74	2.77327e-70	0
PCYT1A	0.565287	0.354	0.198	1.02739e-67	2.54144e-63	0
RHOT2	0.564985	0.384	0.217	1.05215e-69	2.60269e-65	0
ATPAF1	0.564656	0.433	0.272	5.87571e-54	1.45347e-49	0
MRPS22	0.564644	0.528	0.329	6.30577e-77	1.55986e-72	0
EIF2B5	0.564627	0.401	0.234	2.27978e-66	5.63948e-62	0
NOP10	0.564208	0.972	0.856	2.03511e-186	5.03426e-182	0
SPRYD3	0.564079	0.287	0.161	1.98241e-51	4.90388e-47	0
EIF4EBP1	0.563988	0.604	0.387	1.58914e-84	3.93105e-80	0
DNAJC15	0.563668	0.951	0.829	1.55266e-160	3.84082e-156	0
UPP1	0.563427	0.288	0.169	3.87334e-43	9.58147e-39	0
RPS26	0.563373	0.999	0.993	3.74675e-280	9.26834e-276	0
TBP	0.563117	0.285	0.153	1.23718e-58	3.06042e-54	0
MRPL43	0.562968	0.805	0.599	5.03178e-99	1.24471e-94	0
SUGP2	0.562587	0.297	0.161	6.01729e-61	1.4885e-56	0
CNOT1	0.562199	0.536	0.322	2.159e-89	5.34072e-85	0
MT-CYB	0.561643	0.995	0.996	1.48232e-182	3.66682e-178	0
GCDH	0.561463	0.457	0.271	5.14362e-75	1.27238e-70	0
WDR61	0.561363	0.609	0.406	3.56722e-73	8.82422e-69	0
POLR2C	0.5609	0.58	0.37	7.35279e-81	1.81886e-76	0
CPSF6	0.560688	0.648	0.434	5.40724e-82	1.33759e-77	0
PSMD7	0.560484	0.923	0.778	1.48271e-136	3.66778e-132	0
COX6B1	0.56	0.997	0.965	1.2156e-291	3.00704e-287	0
SNHG7	0.559767	0.511	0.305	7.40069e-82	1.83071e-77	0
DCXR	0.559585	0.846	0.631	8.53748e-117	2.11192e-112	0
BAG6	0.559564	0.638	0.42	1.61837e-85	4.00336e-81	0
HUWE1	0.559373	0.518	0.313	1.25519e-83	3.10495e-79	0
TAF11	0.559092	0.515	0.312	1.12052e-81	2.77183e-77	0
NT5C	0.559054	0.776	0.557	6.48713e-99	1.60472e-94	0
MT-CO3	0.558705	0.996	0.994	1.5607e-171	3.86071e-167	0
NDUFV2	0.558483	0.986	0.918	7.39878e-231	1.83024e-226	0
CYREN	0.55737	0.314	0.186	3.74412e-46	9.26184e-42	0
TAF1D	0.557176	0.714	0.503	5.29931e-84	1.31089e-79	0
UBALD2	0.557152	0.624	0.433	4.05277e-65	1.00253e-60	0
PSMA1	0.557089	0.882	0.691	6.44057e-118	1.5932e-113	0
GLO1	0.556996	0.612	0.397	1.5334e-82	3.79316e-78	0
PSMB6	0.556788	0.986	0.921	1.97699e-231	4.89048e-227	0
POLR1D	0.556178	0.763	0.554	1.39766e-91	3.4574e-87	0
FBXO21	0.55572	0.266	0.149	2.65408e-46	6.56541e-42	0
ITPA	0.55567	0.578	0.374	1.70962e-75	4.22909e-71	0
GFM1	0.555613	0.38	0.228	7.61869e-56	1.88463e-51	0
CDC37	0.555381	0.918	0.769	3.188e-131	7.88615e-127	0
RPSA	0.555272	0.998	0.98	1.81654e-268	4.49357e-264	0
CUL2	0.555195	0.281	0.161	1.44276e-45	3.56897e-41	0
GALNT1	0.555086	0.251	0.139	1.29941e-45	3.21434e-41	0
RIOK1	0.554967	0.272	0.153	2.82997e-48	7.00048e-44	0
TSEN15	0.554831	0.695	0.463	2.68222e-98	6.63501e-94	0
ARPP19	0.554797	0.575	0.366	7.91701e-80	1.95843e-75	0
ZMAT5	0.554786	0.316	0.185	5.02054e-49	1.24193e-44	0
CWC15	0.554672	0.721	0.496	1.81516e-94	4.49017e-90	0
CSK	0.554523	0.662	0.449	1.87322e-81	4.63379e-77	0
FAR1	0.554211	0.329	0.19	3.48356e-54	8.61727e-50	0
SPTSSA	0.554113	0.677	0.469	8.80474e-79	2.17803e-74	0
MIIP	0.554066	0.369	0.207	9.42719e-70	2.332e-65	0
PSMB1	0.55402	0.988	0.927	5.23364e-228	1.29465e-223	0
TMEM222	0.554011	0.392	0.228	1.84022e-66	4.55215e-62	0
AEN	0.553564	0.265	0.157	6.87843e-37	1.70152e-32	0
ADI1	0.553417	0.739	0.553	9.12757e-72	2.25789e-67	0
MSN	0.553045	0.78	0.555	2.41221e-102	5.96709e-98	0
CFDP1	0.552642	0.451	0.261	3.27484e-82	8.10098e-78	0
SAP18	0.552549	0.959	0.861	6.3063e-176	1.55999e-171	0
DCAF7	0.552521	0.56	0.358	1.37787e-74	3.40842e-70	0
C12orf43	0.55251	0.294	0.162	6.09776e-58	1.5084e-53	0
RNF4	0.552337	0.454	0.278	4.07267e-65	1.00746e-60	0
CINP	0.551985	0.618	0.407	1.26118e-80	3.11979e-76	0
FAHD2A	0.551261	0.419	0.256	1.40826e-59	3.4836e-55	0
UHRF2	0.551261	0.293	0.17	1.58554e-44	3.92216e-40	0
TOP1	0.550794	0.976	0.877	3.15283e-179	7.79917e-175	0
EIF3D	0.550457	0.809	0.621	8.45064e-92	2.09043e-87	0
SCO1	0.550347	0.313	0.175	1.82886e-59	4.52405e-55	0
INTS11	0.550282	0.629	0.424	1.62469e-74	4.01899e-70	0
CXXC1	0.549953	0.608	0.405	2.2192e-73	5.48963e-69	0
LRRFIP1	0.549822	0.605	0.403	2.63811e-72	6.52589e-68	0
EMC4	0.549043	0.887	0.711	1.28997e-118	3.191e-114	0
AIP	0.548978	0.651	0.44	9.89064e-80	2.44665e-75	0
PPP2CA	0.548807	0.845	0.641	1.81275e-107	4.48419e-103	0
PRDX6	0.547968	0.918	0.756	2.37749e-134	5.88118e-130	0
SLC38A5	0.547643	0.867	0.667	1.10983e-115	2.74538e-111	0
[truncated: 4,454 more rows]
