# Supplementary material for: Longitudinal clinical proteomics reveals pneumonia type–specific protein biomarkers and autoantibodies
Source: JCI Insight. 2026 Jun 8;11(11):e203056. doi: 10.1172/jci.insight.203056 (PMC13313542; doi:10.1172/jci.insight.203056)
Supplement: Supplemental table 8 [file jciinsight-11-203056-s259.xlsx]

## Sheet: Diff_expr_prot_PC_PB_clusters
protein	avg_log2FC	pct.1	pct.2	p_val	p_val_adj	cluster
AB-CD27	1.52219	0.814	0.543	3.42434e-190	6.57473e-188	2
AB-CD235ab	1.11111	0.822	0.636	2.80261e-92	5.38101e-90	2
AB-CD44	1.11026	0.719	0.503	1.68306e-111	3.23148e-109	2
AB-ITGAL	1.08895	0.705	0.496	4.44602e-101	8.53635e-99	2
AB-ITGB2	1.00817	0.528	0.312	5.82586e-50	1.11857e-47	2
AB-CD2	0.838891	0.74	0.561	6.61847e-54	1.27075e-51	2
AB-CD99	0.7506	0.993	0.979	9.18531e-236	1.76358e-233	2
AB-CD8	0.749566	0.762	0.594	3.77475e-46	7.24753e-44	2
AB-CD86	0.745905	0.793	0.641	3.90489e-67	7.4974e-65	2
AB-CD7	0.701077	0.39	0.264	4.81625e-17	9.24721e-15	2
AB-CD36	0.681525	0.715	0.575	2.13389e-36	4.09706e-34	2
AB-CD47	0.614341	0.989	0.961	1.23714e-140	2.3753e-138	2
AB-CD19	0.599437	0.972	0.944	6.92061e-95	1.32876e-92	2
AB-CD52	0.585569	0.997	0.989	5.76983e-159	1.10781e-156	2
AB-CD21	0.572931	0.689	0.56	2.64082e-21	5.07038e-19	2
AB-ITGA2B	0.563121	0.986	0.965	2.82866e-76	5.43103e-74	2
AB-ITGB1	0.544547	0.829	0.72	3.43867e-42	6.60224e-40	2
AB-CD45	0.534075	0.98	0.958	1.05454e-108	2.02472e-106	2
AB-ENTPD1	0.478115	0.99	0.984	6.85769e-84	1.31668e-81	2
AB-CD5	0.45349	0.984	0.965	1.07785e-58	2.06948e-56	2
AB-CR1	0.447689	0.969	0.946	4.66178e-46	8.95061e-44	2
AB-ITGA4	0.441588	0.997	0.993	1.21826e-90	2.33906e-88	2
AB-ITGB7	0.434619	0.953	0.957	5.80523e-55	1.1146e-52	2
AB-CD45RA	0.428839	0.999	0.999	6.40119e-152	1.22903e-149	2
AB-GGT1	0.423968	0.991	0.988	7.37313e-121	1.41564e-118	2
AB-CD62L	0.400103	0.919	0.866	2.12885e-23	4.08738e-21	2
AB-ITGA2	0.398241	0.874	0.798	4.7636e-23	9.14611e-21	2
AB-IgM	0.397769	0.923	0.885	1.32888e-24	2.55144e-22	2
AB-FCGR2A	0.39685	0.997	0.995	2.95413e-75	5.67192e-73	2
AB-ICAM1	0.384979	0.996	0.996	1.9995e-86	3.83905e-84	2
AB-B3GAT1	0.37374	0.976	0.969	1.04304e-62	2.00264e-60	2
AB-SELP	0.357909	0.981	0.952	1.26849e-31	2.43551e-29	2
AB-IgA	0.353452	0.991	0.97	1.53555e-25	2.94825e-23	2
AB-FAS	0.344971	0.999	0.999	1.40948e-168	2.7062e-166	2
AB-HLA-DR	0.313787	0.985	0.979	2.24606e-26	4.31244e-24	2
AB-HLA-ABC	0.268528	0.958	0.935	6.67484e-20	1.28157e-17	2
AB-CD38	0.266573	0.999	0.999	1.8866e-56	3.62227e-54	2
AB-CD21	2.39784	0.887	0.564	0	0	3
AB-CD22	2.25551	0.683	0.252	3.45937e-118	6.64199e-116	3
AB-CD20	2.07761	0.983	0.794	0	0	3
AB-IgD	1.81396	0.78	0.542	1.09049e-185	2.09374e-183	3
AB-BAFFR	1.38167	0.947	0.811	3.18575e-276	6.11664e-274	3
AB-CR1	1.23999	0.987	0.947	1.63296e-211	3.13528e-209	3
AB-IgM	1.16808	0.93	0.888	2.82292e-128	5.42e-126	3
AB-CD19	1.141	0.99	0.946	5.4478e-173	1.04598e-170	3
AB-CCR6	1.08337	0.817	0.583	8.4619e-65	1.62468e-62	3
AB-NT5E	1.00437	0.917	0.85	1.61277e-136	3.09653e-134	3
AB-CD235ab	0.935126	0.75	0.655	4.23495e-22	8.1311e-20	3
AB-CD40	0.92384	0.967	0.869	3.73535e-114	7.17188e-112	3
AB-CD52	0.898151	0.993	0.99	8.46265e-160	1.62483e-157	3
AB-ITGAL	0.805929	0.72	0.514	3.92223e-17	7.53068e-15	3
AB-ITGB2	0.779731	0.507	0.332	1.02028e-09	1.95893e-07	3
AB-CD44	0.774554	0.72	0.522	3.70789e-16	7.11915e-14	3
AB-CD82	0.751423	0.997	0.983	4.06949e-158	7.81342e-156	3
AB-CXCR5	0.732853	0.94	0.857	3.94783e-75	7.57982e-73	3
AB-CD45	0.722661	0.983	0.96	3.1734e-76	6.09293e-74	3
AB-HLA-DR	0.707252	1	0.979	3.29399e-56	6.32447e-54	3
AB-CD62L	0.706962	0.937	0.87	1.29006e-28	2.47692e-26	3
AB-FCGR2A	0.634277	0.993	0.995	6.96869e-76	1.33799e-73	3
AB-ITGAX	0.605583	0.803	0.689	1.55847e-13	2.99227e-11	3
AB-LAIR1	0.540813	0.977	0.959	8.33773e-44	1.60084e-41	3
AB-CD47	0.530392	0.98	0.963	1.02136e-33	1.96101e-31	3
AB-CD5	0.4855	0.99	0.967	8.82043e-23	1.69352e-20	3
AB-CD2	0.482614	0.663	0.58	2.74346e-05	0.00526745	3
AB-BTLA	0.429568	0.96	0.934	3.23366e-25	6.20863e-23	3
AB-CD79b	0.397384	0.97	0.952	6.5741e-30	1.26223e-27	3
AB-CD45RA	0.376818	1	0.999	1.53451e-36	2.94625e-34	3
AB-HLA-ABC	0.358987	0.97	0.936	3.45493e-12	6.63346e-10	3
AB-CD99	0.354896	0.987	0.981	7.94863e-14	1.52614e-11	3
AB-IgA	0.340177	0.983	0.973	1.33847e-07	2.56986e-05	3
AB-Iglambda	0.319816	0.997	0.999	6.13516e-36	1.17795e-33	3
AB-Igkappa	0.304991	0.99	0.996	2.48922e-26	4.7793e-24	3
AB-CD24	0.279832	0.967	0.975	4.80961e-16	9.23445e-14	3
AB-CD1d	0.261983	0.923	0.902	7.2911e-08	1.39989e-05	3
AB-CD27	0.620585	0.679	0.574	0.000123463	0.023705	7
AB-SLC3A2	0.334969	0.937	0.937	2.93177e-05	0.00562899	9

## Sheet: Diff_expr_prot_healthy_vs_covid
p_val	avg_log2FC	pct.1	pct.2	p_val_adj	gene
1,18E+04	160.212.935.002.661	0.985	0.903	2,27E+05	AB-CD38
3,24E+06	0.990064	0.974	0.645	6,23E+08	AB-SELP
1,47E+07	0.955163	0.996	0.839	2,82E+09	AB-ENTPD1
5,99E+07	-104.963.008.564.026	0.936	0.935	0.000115039	AB-CD62L
7,32E+07	105.189.116.518.109	0.797	0.323	0.000140472	AB-CD235ab
1,05E+08	0.663214	0.996	1	0.000201563	AB-ICAM1
1,06E+08	130.274.049.551.608	0.955	0.71	0.000202976	AB-IgM
2,85E+09	0.753478	0.989	0.903	0.00547706	AB-CD47
9,15E+08	0.607728	0.947	0.71	0.0175682	AB-SLC3A2
0.000100147	0.77768	0.932	0.806	0.0192282	AB-CD15
0.000127719	0.992166	0.711	0.323	0.0245221	AB-CD8
0.000128506	0.643955	0.989	0.935	0.0246731	AB-CD45
0.000136582	0.658808	0.868	0.548	0.0262237	AB-CCR4
0.000146794	0.775193	0.985	0.839	0.0281844	AB-ITGA2B
0.000185682	0.837396	0.846	0.516	0.0356509	AB-ITGA2
0.000263211	-0.578333	0.985	1	0.0505364	AB-CR1
0.000280523	-0.55031	0.996	1	0.0538604	AB-CD82
0.000285539	0.254602	1	1	0.0548236	AB-CD226
0.000301374	0.781081	0.857	0.548	0.0578638	AB-CD16
0.000308017	105.050.602.125.287	0.992	0.968	0.0591392	AB-CD5
0.000393683	0.673142	0.985	0.968	0.0755871	AB-CD71
0.000420115	-0.155463	0.816	0.581	0.0806621	AB-CD25
0.000496179	0.634484	0.977	0.935	0.0952664	AB-HLA-ABC
0.000518079	0.289183	0.898	0.613	0.0994711	AB-DPP4
0.00059045	0.570789	0.925	0.677	0.113366	AB-CD3
0.000648833	0.395268	0.996	0.935	0.124576	AB-GGT1
0.000679423	0.431283	0.996	0.968	0.130449	AB-FCGR2A
0.000698293	120.753.530.610.952	0.643	0.323	0.134072	AB-PECAM1
0.000716126	0.629069	0.579	0.226	0.137496	AB-CD33
0.000826796	0.663311	1	1	0.158745	AB-HLA-DR
0.000909622	0.623549	0.357	0.065	0.174648	AB-CD7
0.000950393	-0.810202	0.643	0.677	0.182475	AB-TCR-Vg2
0.00107707	116.812.130.951.665	0.695	0.387	0.206798	AB-CD2
0.00127025	0.48961	0.966	0.968	0.243888	AB-CD81
0.00153633	0.391955	0.989	0.968	0.294976	AB-TCR
0.00161494	0.637871	0.688	0.355	0.310068	AB-CD27
0.00168194	0.309256	0.951	0.742	0.322933	AB-CCR5
0.00182172	-0.17254	0.654	0.419	0.34977	AB-CD56
0.00234138	0.918677	0.669	0.355	0.449545	AB-CD36
0.00247182	0.387819	1	1	0.47459	AB-ITGA6
0.00262581	-0.337182	0.835	0.71	0.504155	AB-CD304
0.00293882	120.096.379.293.066	0.797	0.613	0.564253	AB-IgD
0.00358764	0.162253	0.944	0.742	0.688826	AB-NCR1
0.0038188	-0.23566	1	1	0.73321	AB-CD303
0.00401075	-0.340308	0.989	0.968	0.770065	AB-VCAM1
0.00419864	0.28674	0.767	0.484	0.806139	AB-ITGB1
0.00488887	0.344582	0.981	0.871	0.938663	AB-CD79b
0.00498829	0.436483	0.97	0.903	0.957752	AB-B3GAT1
0.00520788	-0.206123	1	1	0.999913	AB-TCR-Va24-Ja18
0.0071833	-0.774473	0.82	0.742	1	AB-MCAM
0.00850169	0.428691	0.872	0.645	1	AB-CLEC12A
0.00984416	0.296131	0.992	0.935	1	AB-ITGAM
0.00998924	0.371507	0.538	0.258	1	AB-ITGB2
0.0110911	0.154315	0.68	0.419	1	AB-CD86
0.0114199	-0.66672	0.914	0.935	1	AB-NT5E
0.0115453	0.20218	1	1	1	AB-LAMP1
0.0121189	0.350714	0.898	0.71	1	AB-FCRL5
0.0125656	-0.223495	0.996	1	1	AB-XCR1
0.0134747	0.24068	0.714	0.452	1	AB-CD22
0.0156689	0.257675	1	1	1	AB-CCR7
0.0165095	-0.323181	0.962	0.903	1	AB-KDR
0.0174431	0.384084	0.996	0.968	1	AB-CD52
0.0206067	-0.22053	0.966	0.903	1	AB-CLEC9A
0.021253	0.463231	0.985	0.968	1	AB-CD20
0.0239949	0.37445	0.974	0.903	1	AB-CD40
0.031736	0.0297077	0.929	0.774	1	AB-CD34
0.0321845	0.42638	0.744	0.516	1	AB-CD44
0.0325559	-0.291999	0.947	0.903	1	AB-CD101
0.0374174	0.118872	0.996	1	1	AB-B7-H4
0.0462465	0.131635	0.989	1	1	AB-THY1
0.0478163	-0.305711	0.756	0.645	1	AB-KLRD1
0.0522015	0.392972	0.985	0.968	1	AB-CEACAM8
0.0525875	0.0893983	1	1	1	AB-CD70
0.05886	-0.00362202	0.996	0.935	1	AB-NLRP2
0.0590899	-0.332071	0.981	1	1	AB-KIT
0.0601815	-0.0166205	0.955	0.839	1	AB-LRRC32
0.0656683	0.326341	0.992	1	1	AB-ITGA4
0.0700291	-0.0792179	1	0.968	1	AB-KIR2DL5A
0.0790151	0.0731392	0.985	0.903	1	AB-IL21R
0.0817778	0.313266	0.744	0.548	1	AB-ITGAL
0.0878128	0.0569416	0.97	0.871	1	AB-ITGB7
0.0900375	0.16982	0.97	0.935	1	AB-CD141
0.0906497	0.224587	0.88	0.774	1	AB-OX40L
0.0907596	-0.280121	0.966	0.968	1	AB-TSLPR
0.0937566	0.218122	0.929	0.839	1	AB-ICOS
0.0937607	-0.220233	1	1	1	AB-MSR1
0.101099	0.107445	0.996	1	1	AB-CX3CR1
0.101635	-0.0508989	0.962	0.871	1	AB-NECTIN2
0.113608	-0.253411	0.929	0.871	1	AB-ITGAE
0.126549	0.170274	0.977	0.935	1	AB-LIGHT
0.126585	-0.138548	1	1	1	AB-TNFRSF8
0.128273	-0.0649395	1	0.968	1	AB-SLAMF1
0.131852	-0.267031	0.996	1	1	AB-MME
0.132624	-0.245285	0.985	1	1	AB-MMR
0.135169	-0.434904	0.816	0.806	1	AB-CCR6
0.137193	0.0587759	1	0.968	1	AB-NCR3
0.147623	0.16585	0.966	0.903	1	AB-CD28
0.156861	-0.201542	0.992	1	1	AB-CDH1
0.159317	0.0693546	1	1	1	AB-LGALS3
0.16272	-0.280351	0.947	0.935	1	AB-CTLA4
0.163618	0.0894081	0.996	1	1	AB-TIGIT
0.164424	-0.263991	0.598	0.484	1	AB-CD64
0.167987	0.134885	0.992	0.968	1	AB-SLAMF7
0.175804	0.205613	0.981	0.935	1	AB-LAIR1
0.176103	0.0220318	1	0.968	1	AB-CD96
0.177402	-0.00987543	1	0.968	1	AB-TCR-Vg9
0.177639	-0.154337	0.996	1	1	AB-LAG3
0.188723	-0.234228	0.97	1	1	AB-CD83
0.192905	0.179971	0.962	0.935	1	AB-BTLA
0.193983	0.195574	0.981	0.968	1	AB-CXCR4
0.213113	0.107394	0.989	0.935	1	AB-IgA
0.214269	0.0528063	0.989	0.935	1	AB-langerin
0.2168	-0.0602236	0.951	0.871	1	AB-IL7R
0.219709	0.0331929	0.974	0.903	1	AB-CD158
0.233646	-0.109854	0.944	0.871	1	AB-CCR3
0.236777	-0.0889076	0.741	0.613	1	AB-CD14
0.242719	0.171567	0.989	1	1	AB-CD19
0.243979	-0.0440773	0.902	0.806	1	AB-PDCD1LG2
0.248827	0.0829296	0.996	0.968	1	AB-CD45RO
0.254727	-0.183884	0.996	1	1	AB-c-Met
0.271769	-0.181493	0.996	1	1	AB-TNFRSF9
0.275056	-0.148831	0.985	0.968	1	AB-FCER2
0.27563	-0.116284	0.917	0.839	1	AB-FcERIa
0.284922	0.118539	0.985	0.968	1	AB-ICOSLG
0.286608	0.0508193	1	1	1	AB-TNFRSF17
0.288638	-0.110863	0.951	1	1	AB-CD209
0.28908	-0.0628208	0.876	0.774	1	AB-Mouse-IgG2a-K-Iso
0.293791	-0.171276	0.996	1	1	AB-PD1
0.303381	0.208634	0.974	0.968	1	AB-CD4
0.309631	0.0744233	0.947	0.871	1	AB-CXCR5
0.311279	-0.140546	0.992	1	1	AB-CDH5
0.314982	-0.271242	0.868	0.839	1	AB-KLRK1
0.331672	0.127863	0.932	0.871	1	AB-CD244
0.336779	-0.169982	0.966	0.935	1	AB-TACI
0.344256	0.059207	0.996	0.968	1	AB-FAS
0.349728	-0.155744	1	1	1	AB-IgG-Fc
0.351886	-0.321734	0.673	0.613	1	AB-Rat-IgG2b-K-Iso
0.352331	0.067566	1	1	1	AB-SDC1
0.360178	-0.129222	0.992	1	1	AB-TCR-VB-13-1
0.362479	-0.290174	0.917	0.935	1	AB-PVR
0.364174	-0.137824	0.752	0.645	1	AB-KIR3DL1
0.366849	-0.0369944	0.981	0.935	1	AB-TNFSF9
0.370315	-0.0438911	0.996	0.968	1	AB-DR3
0.371824	-0.177363	0.985	1	1	AB-HAVCR2
0.371984	-0.169641	0.996	1	1	AB-IL2RB
0.373622	-0.209453	0.695	0.613	1	AB-TCR-Va7.2
0.380866	0.0437401	0.996	0.968	1	AB-CD69
0.386448	-0.0234025	0.996	0.968	1	AB-RANKL
0.406927	0.127944	0.992	0.968	1	AB-Igkappa
0.415519	0.0529098	0.992	0.968	1	AB-C5AR1
0.419624	-0.10012	0.962	1	1	AB-CD24
0.428677	-0.657714	0.289	0.226	1	AB-SIGLEC7
0.455592	-0.894188	0.18	0.097	1	AB-CEACAM1/5/6
0.459748	0.0828203	0.985	1	1	AB-CD99
0.4702	-0.104429	0.917	0.968	1	AB-CD163
0.484389	-0.190433	0.925	0.903	1	AB-LILRB1
0.489709	0.0529232	0.932	0.871	1	AB-CD1d
0.54711	-0.214504	0.914	0.903	1	AB-Podocalyxin
0.55391	-0.0864946	0.989	0.968	1	AB-PTGDR2
0.583016	-0.160936	0.959	0.935	1	AB-CD1C
0.584923	0.0327812	0.996	1	1	AB-CXCR3
0.586073	0.0400905	0.951	0.903	1	AB-BAFFR
0.634896	-0.177498	0.883	0.935	1	AB-CD21
0.648776	0.0420952	0.906	0.871	1	AB-CD274
0.66544	0.0162182	0.996	1	1	AB-FCRL4
0.666418	-0.125291	1	1	1	AB-FASLG
0.687898	-0.143508	0.974	0.968	1	AB-PROM1
0.690535	0.0522966	1	1	1	AB-EPCAM
0.690607	-0.0965795	1	1	1	AB-IL4R
0.694108	-0.0911228	1	1	1	AB-SIGLEC1
0.746842	-0.10049	0.989	1	1	AB-GITR
0.75166	-0.098509	0.985	1	1	AB-HLA-F
0.765956	-0.0705114	1	1	1	AB-podoplanin
0.802459	-0.0929867	0.992	1	1	AB-phosphoTau
0.817269	-0.0829582	0.88	0.839	1	AB-CD161
0.818356	-0.0775447	0.816	0.774	1	AB-KLRG1
0.834082	-0.00864727	0.981	0.968	1	AB-OLR1
0.846987	-0.0938865	0.996	1	1	AB-BAFF
0.867541	-0.0961626	0.996	1	1	AB-Iglambda
0.870477	-0.00311761	1	1	1	AB-CD58
0.87337	0.00158006	1	1	1	AB-CD40LG
0.875663	-0.120657	0.868	0.839	1	AB-CD123
0.878744	-0.0953708	0.992	1	1	AB-CD80
0.898708	-0.0695588	0.992	1	1	AB-CD158b
0.906714	-0.19159	0.865	0.871	1	AB-CD1a
0.939425	-0.0492636	0.917	0.903	1	AB-Mouse IgG1-K-Iso
0.949166	-0.00923827	1	1	1	AB-NCR2
0.957468	-0.037121	1	1	1	AB-TCRg-d
0.969468	-0.0425514	1	1	1	AB-CD45RA
0.997435	-0.111811	0.805	0.806	1	AB-ITGAX
