# Supplementary material for: Longitudinal clinical proteomics reveals pneumonia type–specific protein biomarkers and autoantibodies
Source: JCI Insight. 2026 Jun 8;11(11):e203056. doi: 10.1172/jci.insight.203056 (PMC13313542; doi:10.1172/jci.insight.203056)
Supplement: Supplemental tables and 10 [file jciinsight-11-203056-s260.xlsx]

## Sheet: Master list of autoAGs
aAG	specificity
ABCC3	Chicago cohort
ACLY	Chicago cohort
ACP1	Chicago cohort
ACTBL2	Chicago cohort
AKR1B1	Chicago cohort
ALAD	Chicago cohort
ALDH1B1	Chicago cohort
ALDOB	Chicago cohort
ANKRD26	Chicago cohort
AP3M1	Chicago cohort
ATP10B	Chicago cohort
C2	Chicago cohort
CALD1	Chicago cohort
CARHSP1	Chicago cohort
CCDC178	Chicago cohort
CCT6B	Chicago cohort
CDA	Chicago cohort
CDH13	Chicago cohort
CFHR5	Chicago cohort
CKB	Chicago cohort
COMT	Chicago cohort
CPB2	Chicago cohort
CRYZ	Chicago cohort
CYB5A	Chicago cohort
DERA	Chicago cohort
DMTN	Chicago cohort
DSC1	Chicago cohort
DST	Chicago cohort
EEF1D	Chicago cohort
EMILIN1	Chicago cohort
ENO3	Chicago cohort
FAM184A	Chicago cohort
FBLN5	Chicago cohort
GLS	Chicago cohort
GSN	Chicago cohort
GSPT1	Chicago cohort
GSTT1	Chicago cohort
HAGH	Chicago cohort
HBG1	Chicago cohort
HCFC1	Chicago cohort
HLA-G	Chicago cohort
HMBS	Chicago cohort
HPRT1	Chicago cohort
HSPA2	Chicago cohort
IGF1R	Chicago cohort
IGFBP6	Chicago cohort
IGHV1-69-2	Chicago cohort
IGHV3-16	Chicago cohort
IGHV7-4-1	Chicago cohort
IGKV1D-17	Chicago cohort
IGKV1D-43	Chicago cohort
IGKV2-29	Chicago cohort
IGLV6-57	Chicago cohort
IL1RAP	Chicago cohort
KATNAL2	Chicago cohort
KMT2C	Chicago cohort
KRT16	Chicago cohort
KRT17	Chicago cohort
KRT33B	Chicago cohort
KRT6A	Chicago cohort
KRT78	Chicago cohort
KRT84	Chicago cohort
KRT86	Chicago cohort
LGALS7B	Chicago cohort
LTF	Chicago cohort
LY96	Chicago cohort
MBL2	Chicago cohort
MFAP2	Chicago cohort
MMRN1	Chicago cohort
NDST4	Chicago cohort
ODF3B	Chicago cohort
PABPN1	Chicago cohort
PACSIN2	Chicago cohort
PAICS	Chicago cohort
PARD3B	Chicago cohort
PCNA	Chicago cohort
PDCD6IP	Chicago cohort
PKLR	Chicago cohort
PNPLA6	Chicago cohort
PPL	Chicago cohort
PRG4	Chicago cohort
PROB1	Chicago cohort
PSMD9	Chicago cohort
PURA	Chicago cohort
RALYL	Chicago cohort
RELN	Chicago cohort
SETD2	Chicago cohort
SH3BGRL3	Chicago cohort
SNRPC	Chicago cohort
SP100	Chicago cohort
SPP2	Chicago cohort
SYNE2	Chicago cohort
TRAP1	Chicago cohort
TUBB1	Chicago cohort
VAX2	Chicago cohort
ABCB9	Munich cohort
ANGPTL6	Munich cohort
APOC2	Munich cohort
APOC3	Munich cohort
B2M	Munich cohort
C18orf63	Munich cohort
C1QA	Munich cohort
C1QB	Munich cohort
C1QC	Munich cohort
C1R	Munich cohort
C1S	Munich cohort
C4BPA	Munich cohort
C4BPB	Munich cohort
CCDC47	Munich cohort
CFD	Munich cohort
CFHR1	Munich cohort
CRP	Munich cohort
CST3	Munich cohort
ELP4	Munich cohort
F11	Munich cohort
F13B	Munich cohort
FABP4	Munich cohort
FETUB	Munich cohort
FGA	Munich cohort
FGB	Munich cohort
FGG	Munich cohort
IGHV1-3	Munich cohort
IGHV1-45	Munich cohort
IGHV1-46	Munich cohort
IGHV1-69	Munich cohort
IGHV1-8	Munich cohort
IGHV1OR15-1	Munich cohort
IGHV1OR21-1	Munich cohort
IGHV2-70	Munich cohort
IGHV3OR16-10	Munich cohort
IGKV1-12	Munich cohort
IGKV1-13	Munich cohort
IGKV1-27	Munich cohort
IGKV1-33	Munich cohort
IGKV1-39	Munich cohort
IGLV3-27	Munich cohort
IGLV3-9	Munich cohort
KNG1.1	Munich cohort
KRT82	Munich cohort
KRT9	Munich cohort
LBP	Munich cohort
LRG1	Munich cohort
MFAP5	Munich cohort
MMRN2	Munich cohort
MT1E	Munich cohort
NUP210	Munich cohort
OAF	Munich cohort
RAB18	Munich cohort
REG1B	Munich cohort
SAA1	Munich cohort
SELENOP	Munich cohort
SERPINA3	Munich cohort
TENM2	Munich cohort
TGFBI	Munich cohort
TNFRSF17	Munich cohort
TTR	Munich cohort
UBE2O	Munich cohort
VWF	Munich cohort
CFHR2	shared
COLEC10	shared
CPS1	shared
FGL1	shared
GSTO1	shared
HAMP	shared
IFIT1	shared
IGHA2	shared
IGHV1-58	shared
IGHV3-30-3	shared
IGLV3-1	shared
IL6R	shared
MASP2	shared
SAA2	shared
SERPINA10	shared
ST3GAL6	shared
SVEP1	shared
TEP1	shared
TSKU	shared
