# Supplementary material for: Longitudinal clinical proteomics reveals pneumonia type–specific protein biomarkers and autoantibodies
Source: JCI Insight. 2026 Jun 8;11(11):e203056. doi: 10.1172/jci.insight.203056 (PMC13313542; doi:10.1172/jci.insight.203056)
Supplement: Supporting data values [file jciinsight-11-203056-s261.xlsx]

## Sheet: Fig1c
NEUTROPHILS_BODY_FLUID	PEEP	Admit_SOFA_score	pneumonia_type
12	5	14	Other Viral Pneumonia
6	5	7	Non-Pneumonia Control
3	5.25	4	Non-Pneumonia Control
93	1.66667	9	Other Pneumonia
50	5	10	Non-Pneumonia Control
92	10	15	Other Viral Pneumonia
0	5	18	Non-Pneumonia Control
2	5.6	13	Non-Pneumonia Control
33	5	9	Non-Pneumonia Control
91	5	10	Other Pneumonia
85	5	8	Other Pneumonia
12	5	21	Other Pneumonia
92	8.5	16	Other Viral Pneumonia
24	9	17	Other Viral Pneumonia
59	5	15	Other Pneumonia
NA	7.6	7	Other Viral Pneumonia
65	5	9	Other Viral Pneumonia
86	10	15	COVID-19
NA	7.5	10	Other Viral Pneumonia
40	18	6	COVID-19
9	8.5	8	Non-Pneumonia Control
27	16	13	COVID-19
6	15	17	COVID-19
82	12	10	COVID-19
21	10	7	COVID-19
NA	8.33333	6	COVID-19
46	11	10	COVID-19
18	10	3	COVID-19
51	15	6	COVID-19

## Sheet: Fig1gh_Fig2gh_FigS1fg
neutrophil_degranulation	signaling_by_rho_gt_pases	platelet_activation_signaling_and_aggregation	regulation_of_complement_cascade	immunoglobulins	covid_specific_balf_immunoglobulins	shared_balf_plasma_immunoglobulins	condition	time_interval
-0.251844	-0.215524	0.735631	0.656379	-0.249159	0.291045	0.366104	COVID-19	(-1,15]
0.618489	0.583841	-0.873606	-0.906584	-0.584952	-0.560804	-0.554071	COVID-19	(-1,15]
0.32432	-0.441462	-0.252788	0.404527	0.426786	0.468063	0.301933	COVID-19	(-1,15]
-0.571166	-0.640423	0.683458	0.728013	-0.544589	-0.54272	-0.395057	COVID-19	(15,65]
0.463816	0.450332	0.613343	0.577746	0.36283	0.479806	0.537094	COVID-19	(15,65]
-0.447421	-0.370281	0.442301	0.622557	0.564252	0.271707	0.638837	COVID-19	(15,65]
-0.555035	-0.556779	0.444045	0.61014	0.685212	0.70681	0.648773	COVID-19	(-1,15]
-0.536937	-0.372718	0.855019	0.803704	0.445306	0.524942	0.401284	COVID-19	(-1,15]
-0.256204	-0.215971	0.553968	-0.342798	0.150263	-0.321467	0.283524	COVID-19	(-1,15]
0.498855	0.656994	0.577444	0.612617	-0.415387	-0.26573	-0.418415	COVID-19	(15,65]
-0.610123	-0.555753	0.795168	0.832456	0.230552	0.37028	-0.25535	COVID-19	(15,65]
-0.477241	-0.583248	0.649039	0.83912	0.803618	0.792402	0.807146	COVID-19	(15,65]
0.72571	0.745201	-0.654054	-0.719001	0.439368	0.386504	0.46802	COVID-19	(-1,15]
-0.214787	-0.556731	0.545239	0.522057	0.845599	0.840719	0.866722	COVID-19	(-1,15]
-0.206063	-0.176301	0.244527	-0.286843	0.690698	0.646539	0.675069	COVID-19	(15,65]
0.593849	0.602568	-0.614713	-0.63057	0.301747	-0.350065	0.3646	COVID-19	(-1,15]
0.521177	0.696994	-0.228374	-0.426082	-0.246127	-0.221351	0.293462	COVID-19	(15,65]
-0.26651	-0.409806	-0.76849	-0.76867	0.424375	0.469787	0.696973	COVID-19	(-1,15]
-0.241307	-0.550836	-0.316894	0.342957	0.238959	0.301883	0.663751	COVID-19	(-1,15]
-0.468845	-0.513074	0.455062	0.688889	0.452999	0.251443	0.496284	COVID-19	(15,65]
0.550583	0.487606	-0.333411	-0.525453	-0.378762	-0.271985	-0.427925	COVID-19	(-1,15]
-0.554231	-0.443727	0.708392	0.587118	0.488598	0.515043	0.554025	COVID-19	(15,65]
-0.561295	-0.340886	0.727953	0.541021	0.547324	0.587305	0.633867	COVID-19	(-1,15]
-0.490759	-0.274627	0.467423	0.302772	0.262808	0.331722	0.551329	COVID-19	(-1,15]
-0.249327	-0.246367	0.604772	0.527474	-0.488005	-0.323042	-0.400247	COVID-19	(15,65]
-0.408988	-0.572144	-0.260223	0.579098	0.421158	0.435454	0.423078	COVID-19	(-1,15]
0.31057	-0.21346	-0.404744	0.366432	0.461196	0.497471	0.266968	COVID-19	(15,65]
0.638234	0.563807	-0.590193	-0.588066	0.421496	0.487705	-0.393665	COVID-19	(15,65]
0.63085	0.662922	-0.666877	-0.734288	-0.366985	-0.382651	-0.634328	COVID-19	(-1,15]
-0.402289	-0.489292	0.479512	0.749705	-0.608122	-0.456547	-0.649801	COVID-19	(15,65]
0.419691	0.50543	0.685096	0.801141	0.615158	0.609487	0.693542	COVID-19	(-1,15]
-0.206096	-0.402274	-0.729123	-0.683583	-0.46122	-0.213843	-0.433279	COVID-19	(15,65]
0.68846	0.5644	-0.660504	-0.545704	-0.150912	0.250103	-0.246482	COVID-19	(15,65]
0.264705	0.315034	0.550213	0.563174	0.649907	0.513374	0.771053	COVID-19	(15,65]
0.542123	0.522754	0.668841	0.447358	0.426387	0.294721	0.652371	COVID-19	(-1,15]
-0.44035	-0.521241	-0.275093	0.393127	-0.574785	-0.5196	-0.608289	Non-Pneumonia Control	(-1,15]
-0.461612	-0.377713	-0.793235	-0.667803	-0.493026	-0.453086	-0.514991	Non-Pneumonia Control	(-1,15]
0.359398	-0.254748	-0.444894	-0.463569	-0.290897	-0.515313	0.235201	Non-Pneumonia Control	(-1,15]
-0.607814	-0.732885	-0.673506	-0.718075	-0.443431	-0.50952	-0.361595	Non-Pneumonia Control	(-1,15]
-0.676978	-0.701125	-0.397651	-0.723875	-0.566954	-0.361232	-0.632852	Non-Pneumonia Control	(-1,15]
-0.15547	-0.530298	-0.60854	-0.626152	0.622245	0.502409	0.803491	Non-Pneumonia Control	(-1,15]
-0.48415	-0.318615	0.757484	0.852675	-0.288263	-0.281241	-0.266031	Non-Pneumonia Control	(-1,15]
0.680412	0.701643	-0.68223	-0.678044	-0.705554	-0.559238	-0.766763	Other Pneumonia	(-1,15]
0.630639	0.564262	-0.716679	-0.865432	-0.665279	-0.39698	-0.702437	Other Pneumonia	(15,65]
0.610242	-0.168968	-0.289589	-0.262745	-0.23546	-0.241036	-0.252571	Other Pneumonia	(15,65]
0.374975	0.599649	0.445139	-0.247659	-0.50002	-0.405586	-0.748755	Other Pneumonia	(-1,15]
0.406791	0.541603	0.626922	0.692827	-0.259833	-0.620025	-0.296388	Other Pneumonia	(-1,15]
0.617266	0.666783	-0.361667	-0.484506	-0.183406	-0.261583	0.251748	Other Pneumonia	(-1,15]
0.407559	0.574795	-0.261541	-0.604256	-0.409519	-0.423095	-0.408437	Other Pneumonia	(-1,15]
-0.688139	-0.751014	-0.721061	-0.883807	-0.587627	-0.490841	-0.638492	Other Pneumonia	(15,65]
0.180559	0.431919	-0.907063	-0.944444	-0.755339	-0.565346	-0.769821	Other Pneumonia	(15,65]
0.449628	0.572561	-0.721339	-0.747226	-0.401396	-0.499075	-0.447959	Other Pneumonia	(15,65]
0.343293	0.307286	0.20904	0.315323	-0.219764	-0.194199	-0.658587	Other Pneumonia	(-1,15]
0.205428	0.37248	-0.3536	-0.628835	-0.481289	-0.544473	-0.561579	Other Pneumonia	(15,65]
-0.4609	-0.445478	0.635502	0.582153	0.397241	0.45911	0.369916	Other Pneumonia	(15,65]
-0.206263	0.338513	0.637452	0.644102	0.360622	-0.188223	0.37896	Other Pneumonia	(15,65]
0.52472	0.523545	-0.6921	-0.564437	-0.454334	-0.456553	-0.599753	Other Pneumonia	(15,65]
-0.433695	-0.170933	0.747238	0.698306	0.510269	0.231595	0.662818	Other Pneumonia	(15,65]
-0.552081	-0.680744	0.748545	0.737449	0.612919	0.429272	0.678554	Other Viral Pneumonia	(-1,15]
-0.479084	-0.41998	0.625442	0.593807	-0.333458	-0.450396	-0.420944	Other Viral Pneumonia	(-1,15]
-0.46264	-0.299172	0.76352	0.710303	0.613227	0.465106	0.43947	Other Viral Pneumonia	(15,65]
-0.306407	-0.204052	-0.735343	-0.765432	-0.410249	-0.452205	-0.496364	Other Viral Pneumonia	(15,65]
0.559145	0.617358	-0.575135	-0.417997	0.476636	0.269029	0.430189	Other Viral Pneumonia	(-1,15]
-0.50115	-0.497236	0.620192	0.666667	0.687185	0.531982	0.718939	Other Viral Pneumonia	(-1,15]
-0.52104	-0.747933	-0.421642	0.406647	-0.694414	-0.650292	-0.629993	Other Viral Pneumonia	(-1,15]
0.531815	0.577763	-0.203222	0.430291	-0.674032	-0.648657	-0.747429	Other Viral Pneumonia	(-1,15]
-0.60657	-0.646024	-0.695384	-0.822874	-0.539735	-0.457556	-0.597308	Other Viral Pneumonia	(-1,15]
-0.587183	-0.54385	0.617758	0.621844	0.394463	0.227014	0.594394	Other Viral Pneumonia	(-1,15]
0.642488	0.707601	-0.480888	-0.246921	0.230125	-0.295668	0.424306	Other Viral Pneumonia	(15,65]
-0.209969	-0.331017	0.364192	-0.247237	-0.59605	-0.374293	-0.602076	Other Viral Pneumonia	(15,65]
-0.35569	-0.329267	0.514581	0.500323	-0.433563	-0.215835	-0.613821	Other Viral Pneumonia	(-1,15]
-0.623685	-0.698667	-0.82444	-0.936626	-0.451901	-0.414309	-0.529729	Other Viral Pneumonia	(-1,15]
0.607814	0.756265	-0.464505	-0.592884	-0.648332	-0.523441	-0.748812	Other Viral Pneumonia	(-1,15]

## Sheet: FigS3e
sample_id	Status_on_day_collection_summary	new.ident	percent
AP1	Severe	B1 cells	4.69799
AP1	Severe	IgA high PC	34.2282
AP1	Severe	Immature B cells	22.8188
AP1	Severe	Memory B cells	16.7785
AP1	Severe	Naive B cells	16.7785
AP1	Severe	dividing PB	4.69799
AP10	Mild	B1 cells	3.35196
AP10	Mild	IgA high PC	33.7989
AP10	Mild	Immature B cells	30.7263
AP10	Mild	Memory B cells	16.7598
AP10	Mild	Naive B cells	11.7318
AP10	Mild	dividing PB	3.63128
AP11	Mild	B1 cells	13.0864
AP11	Mild	IgA high PC	17.284
AP11	Mild	Immature B cells	16.7901
AP11	Mild	Memory B cells	23.4568
AP11	Mild	Naive B cells	26.4198
AP11	Mild	dividing PB	2.96296
AP12	Critical	B1 cells	4.25139
AP12	Critical	IgA high PC	3.8817
AP12	Critical	Immature B cells	57.3013
AP12	Critical	Memory B cells	21.2569
AP12	Critical	Naive B cells	12.3845
AP12	Critical	dividing PB	0.924214
AP2	Critical	B1 cells	21.0884
AP2	Critical	IgA high PC	4.08163
AP2	Critical	Immature B cells	21.7687
AP2	Critical	Memory B cells	31.2925
AP2	Critical	Naive B cells	19.7279
AP2	Critical	dividing PB	2.04082
AP3	Moderate	B1 cells	16.044
AP3	Moderate	IgA high PC	5.49451
AP3	Moderate	Immature B cells	45.4945
AP3	Moderate	Memory B cells	19.3407
AP3	Moderate	Naive B cells	12.5275
AP3	Moderate	dividing PB	1.0989
AP4	Mild	B1 cells	5.87467
AP4	Mild	IgA high PC	2.48042
AP4	Mild	Immature B cells	34.3342
AP4	Mild	Memory B cells	33.4204
AP4	Mild	Naive B cells	23.8903
AP5	Severe	B1 cells	5.33927
AP5	Severe	IgA high PC	24.3604
AP5	Severe	Immature B cells	31.4794
AP5	Severe	Memory B cells	14.683
AP5	Severe	Naive B cells	14.3493
AP5	Severe	dividing PB	9.78865
AP8	Severe	B1 cells	5.91317
AP8	Severe	IgA high PC	2.54491
AP8	Severe	Immature B cells	59.1317
AP8	Severe	Memory B cells	16.991
AP8	Severe	Naive B cells	15.0449
AP8	Severe	dividing PB	0.374251
AP9	Moderate	B1 cells	9.00474
AP9	Moderate	IgA high PC	1.4218
AP9	Moderate	Immature B cells	35.0711
AP9	Moderate	Memory B cells	32.2275
AP9	Moderate	Naive B cells	22.2749
BGCV01_CV0025	Moderate	B1 cells	4.14201
BGCV01_CV0025	Moderate	IgA high PC	11.2426
BGCV01_CV0025	Moderate	Immature B cells	37.8698
BGCV01_CV0025	Moderate	Memory B cells	23.6686
BGCV01_CV0025	Moderate	Naive B cells	17.7515
BGCV01_CV0025	Moderate	dividing PB	5.32544
BGCV01_CV0144	Severe	B1 cells	6.25
BGCV01_CV0144	Severe	IgA high PC	12.5
BGCV01_CV0144	Severe	Immature B cells	33.0357
BGCV01_CV0144	Severe	Memory B cells	24.1071
BGCV01_CV0144	Severe	Naive B cells	16.9643
BGCV01_CV0144	Severe	dividing PB	7.14286
BGCV01_CV0902	Healthy	B1 cells	5.29412
BGCV01_CV0902	Healthy	IgA high PC	4.11765
BGCV01_CV0902	Healthy	Immature B cells	25.2941
BGCV01_CV0902	Healthy	Memory B cells	31.1765
BGCV01_CV0902	Healthy	Naive B cells	33.5294
BGCV01_CV0902	Healthy	dividing PB	0.588235
BGCV01_CV0904	Healthy	B1 cells	13.6213
BGCV01_CV0904	Healthy	IgA high PC	2.32558
BGCV01_CV0904	Healthy	Immature B cells	20.9302
BGCV01_CV0904	Healthy	Memory B cells	34.5515
BGCV01_CV0904	Healthy	Naive B cells	27.907
BGCV01_CV0904	Healthy	dividing PB	0.664452
BGCV02_CV0052	Moderate	B1 cells	6.13333
BGCV02_CV0052	Moderate	IgA high PC	25.8667
BGCV02_CV0052	Moderate	Immature B cells	10.1333
BGCV02_CV0052	Moderate	Memory B cells	25.0667
BGCV02_CV0052	Moderate	Naive B cells	20
BGCV02_CV0052	Moderate	dividing PB	12.8
BGCV02_CV0059	Asymptomatic	B1 cells	7.22892
BGCV02_CV0059	Asymptomatic	IgA high PC	4.81928
BGCV02_CV0059	Asymptomatic	Immature B cells	26.506
BGCV02_CV0059	Asymptomatic	Memory B cells	28.9157
BGCV02_CV0059	Asymptomatic	Naive B cells	31.3253
BGCV02_CV0059	Asymptomatic	dividing PB	1.20482
BGCV02_CV0068	Asymptomatic	B1 cells	6.80272
BGCV02_CV0068	Asymptomatic	IgA high PC	2.72109
BGCV02_CV0068	Asymptomatic	Immature B cells	16.3265
BGCV02_CV0068	Asymptomatic	Memory B cells	40.8163
BGCV02_CV0068	Asymptomatic	Naive B cells	32.6531
BGCV02_CV0068	Asymptomatic	dividing PB	0.680272
BGCV02_CV0902	Healthy	B1 cells	9.83607
BGCV02_CV0902	Healthy	IgA high PC	3.27869
BGCV02_CV0902	Healthy	Immature B cells	18.0328
BGCV02_CV0902	Healthy	Memory B cells	42.623
BGCV02_CV0902	Healthy	Naive B cells	26.2295
BGCV03_CV0074	Mild	B1 cells	5.46164
BGCV03_CV0074	Mild	IgA high PC	8.06242
BGCV03_CV0074	Mild	Immature B cells	16.3849
BGCV03_CV0074	Mild	Memory B cells	37.4512
BGCV03_CV0074	Mild	Naive B cells	30.5592
BGCV03_CV0074	Mild	dividing PB	2.08062
BGCV03_CV0084	Moderate	B1 cells	7.69231
BGCV03_CV0084	Moderate	IgA high PC	11.5385
BGCV03_CV0084	Moderate	Immature B cells	11.5385
BGCV03_CV0084	Moderate	Memory B cells	50
BGCV03_CV0084	Moderate	Naive B cells	19.2308
BGCV03_CV0176	Severe	B1 cells	6.94444
BGCV03_CV0176	Severe	IgA high PC	5.55556
BGCV03_CV0176	Severe	Immature B cells	13.8889
BGCV03_CV0176	Severe	Memory B cells	41.6667
BGCV03_CV0176	Severe	Naive B cells	30.5556
BGCV03_CV0176	Severe	dividing PB	1.38889
BGCV03_CV0200	Critical	B1 cells	4.13223
BGCV03_CV0200	Critical	IgA high PC	0.826446
BGCV03_CV0200	Critical	Immature B cells	43.5262
BGCV03_CV0200	Critical	Memory B cells	26.9972
BGCV03_CV0200	Critical	Naive B cells	23.416
BGCV03_CV0200	Critical	dividing PB	1.10193
BGCV04_CV0100	Mild	B1 cells	8.42105
BGCV04_CV0100	Mild	IgA high PC	3.78947
BGCV04_CV0100	Mild	Immature B cells	52
BGCV04_CV0100	Mild	Memory B cells	18.7368
BGCV04_CV0100	Mild	Naive B cells	16.4211
BGCV04_CV0100	Mild	dividing PB	0.631579
BGCV04_CV0164	Asymptomatic	B1 cells	7.89474
BGCV04_CV0164	Asymptomatic	IgA high PC	1.97368
BGCV04_CV0164	Asymptomatic	Immature B cells	50.6579
BGCV04_CV0164	Asymptomatic	Memory B cells	17.7632
BGCV04_CV0164	Asymptomatic	Naive B cells	21.7105
BGCV04_CV0262	Asymptomatic	B1 cells	3.3195
BGCV04_CV0262	Asymptomatic	IgA high PC	4.97925
BGCV04_CV0262	Asymptomatic	Immature B cells	22.8216
BGCV04_CV0262	Asymptomatic	Memory B cells	37.7593
BGCV04_CV0262	Asymptomatic	Naive B cells	29.0456
BGCV04_CV0262	Asymptomatic	dividing PB	2.07469
BGCV04_CV0911	Healthy	B1 cells	8.88889
BGCV04_CV0911	Healthy	IgA high PC	4.44444
BGCV04_CV0911	Healthy	Immature B cells	33.3333
BGCV04_CV0911	Healthy	Memory B cells	27.7778
BGCV04_CV0911	Healthy	Naive B cells	25.5556
BGCV05_CV0120	Moderate	B1 cells	5.47945
BGCV05_CV0120	Moderate	IgA high PC	12.3288
BGCV05_CV0120	Moderate	Immature B cells	24.6575
BGCV05_CV0120	Moderate	Memory B cells	32.8767
BGCV05_CV0120	Moderate	Naive B cells	20.5479
BGCV05_CV0120	Moderate	dividing PB	4.10959
BGCV05_CV0128	Mild	B1 cells	8.33333
BGCV05_CV0128	Mild	IgA high PC	2
BGCV05_CV0128	Mild	Immature B cells	21.3333
BGCV05_CV0128	Mild	Memory B cells	39.6667
BGCV05_CV0128	Mild	Naive B cells	28
BGCV05_CV0128	Mild	dividing PB	0.666667
BGCV05_CV0284	Critical	B1 cells	4.16667
BGCV05_CV0284	Critical	IgA high PC	19.3182
BGCV05_CV0284	Critical	Immature B cells	42.4242
BGCV05_CV0284	Critical	Memory B cells	8.71212
BGCV05_CV0284	Critical	Naive B cells	17.4242
BGCV05_CV0284	Critical	dividing PB	7.95455
BGCV05_CV0929	Healthy	B1 cells	4.63918
BGCV05_CV0929	Healthy	IgA high PC	0.515464
BGCV05_CV0929	Healthy	Immature B cells	34.5361
BGCV05_CV0929	Healthy	Memory B cells	33.5052
BGCV05_CV0929	Healthy	Naive B cells	26.2887
BGCV05_CV0929	Healthy	dividing PB	0.515464
BGCV06_CV0037	Moderate	B1 cells	6.70732
BGCV06_CV0037	Moderate	IgA high PC	10.9756
BGCV06_CV0037	Moderate	Immature B cells	40.8537
BGCV06_CV0037	Moderate	Memory B cells	18.5976
BGCV06_CV0037	Moderate	Naive B cells	14.939
BGCV06_CV0037	Moderate	dividing PB	7.92683
BGCV06_CV0178	Severe	B1 cells	5.55556
BGCV06_CV0178	Severe	IgA high PC	8.49673
BGCV06_CV0178	Severe	Immature B cells	45.4248
BGCV06_CV0178	Severe	Memory B cells	12.0915
BGCV06_CV0178	Severe	Naive B cells	25.4902
BGCV06_CV0178	Severe	dividing PB	2.94118
BGCV06_CV0201	Critical	B1 cells	5.59701
BGCV06_CV0201	Critical	IgA high PC	2.61194
BGCV06_CV0201	Critical	Immature B cells	32.0896
BGCV06_CV0201	Critical	Memory B cells	33.5821
BGCV06_CV0201	Critical	Naive B cells	25.7463
BGCV06_CV0201	Critical	dividing PB	0.373134
BGCV06_CV0234	Moderate	B1 cells	5.14541
BGCV06_CV0234	Moderate	IgA high PC	8.94855
BGCV06_CV0234	Moderate	Immature B cells	34.0045
BGCV06_CV0234	Moderate	Memory B cells	21.9239
BGCV06_CV0234	Moderate	Naive B cells	22.5951
BGCV06_CV0234	Moderate	dividing PB	7.38255
BGCV07_CV0094	Moderate	B1 cells	20.2358
BGCV07_CV0094	Moderate	IgA high PC	7.85855
BGCV07_CV0094	Moderate	Immature B cells	27.7014
BGCV07_CV0094	Moderate	Memory B cells	24.9509
BGCV07_CV0094	Moderate	Naive B cells	15.1277
BGCV07_CV0094	Moderate	dividing PB	4.12574
BGCV07_CV0104	Mild	B1 cells	2.1978
BGCV07_CV0104	Mild	IgA high PC	36.2637
BGCV07_CV0104	Mild	Immature B cells	16.4835
BGCV07_CV0104	Mild	Memory B cells	16.4835
BGCV07_CV0104	Mild	Naive B cells	12.0879
BGCV07_CV0104	Mild	dividing PB	16.4835
BGCV07_CV0134	Moderate	B1 cells	14.377
BGCV07_CV0134	Moderate	IgA high PC	17.2524
BGCV07_CV0134	Moderate	Immature B cells	19.4888
BGCV07_CV0134	Moderate	Memory B cells	24.6006
BGCV07_CV0134	Moderate	Naive B cells	15.9744
BGCV07_CV0134	Moderate	dividing PB	8.30671
BGCV07_CV0137	Moderate	B1 cells	7
BGCV07_CV0137	Moderate	IgA high PC	18
BGCV07_CV0137	Moderate	Immature B cells	23
BGCV07_CV0137	Moderate	Memory B cells	15
BGCV07_CV0137	Moderate	Naive B cells	25.5
BGCV07_CV0137	Moderate	dividing PB	11.5
BGCV08_CV0073	Mild	B1 cells	16.7139
BGCV08_CV0073	Mild	IgA high PC	2.26629
BGCV08_CV0073	Mild	Immature B cells	13.3144
BGCV08_CV0073	Mild	Memory B cells	40.2266
BGCV08_CV0073	Mild	Naive B cells	27.4788
BGCV08_CV0155	Asymptomatic	B1 cells	6.13718
BGCV08_CV0155	Asymptomatic	IgA high PC	2.52708
BGCV08_CV0155	Asymptomatic	Immature B cells	57.7617
BGCV08_CV0155	Asymptomatic	Memory B cells	16.9675
BGCV08_CV0155	Asymptomatic	Naive B cells	16.6065
BGCV08_CV0201	Critical	B1 cells	14.9606
BGCV08_CV0201	Critical	IgA high PC	2.3622
BGCV08_CV0201	Critical	Immature B cells	24.4094
BGCV08_CV0201	Critical	Memory B cells	25.9843
BGCV08_CV0201	Critical	Naive B cells	32.2835
BGCV08_CV0915	Healthy	B1 cells	8.59375
BGCV08_CV0915	Healthy	IgA high PC	8.59375
BGCV08_CV0915	Healthy	Immature B cells	20.3125
BGCV08_CV0915	Healthy	Memory B cells	34.375
BGCV08_CV0915	Healthy	Naive B cells	25.7812
BGCV08_CV0915	Healthy	dividing PB	2.34375
BGCV09_CV0062	Mild	B1 cells	5.46875
BGCV09_CV0062	Mild	IgA high PC	9.375
BGCV09_CV0062	Mild	Immature B cells	38.2812
BGCV09_CV0062	Mild	Memory B cells	28.9062
BGCV09_CV0062	Mild	Naive B cells	9.375
BGCV09_CV0062	Mild	dividing PB	8.59375
BGCV09_CV0171	Asymptomatic	B1 cells	5.18519
BGCV09_CV0171	Asymptomatic	IgA high PC	7.40741
BGCV09_CV0171	Asymptomatic	Immature B cells	52.5926
BGCV09_CV0171	Asymptomatic	Memory B cells	19.7531
BGCV09_CV0171	Asymptomatic	Naive B cells	12.0988
BGCV09_CV0171	Asymptomatic	dividing PB	2.96296
BGCV09_CV0279	Critical	B1 cells	6.95652
BGCV09_CV0279	Critical	IgA high PC	1.30435
BGCV09_CV0279	Critical	Immature B cells	63.4783
BGCV09_CV0279	Critical	Memory B cells	13.913
BGCV09_CV0279	Critical	Naive B cells	13.4783
BGCV09_CV0279	Critical	dividing PB	0.869565
BGCV09_CV0917	Healthy	B1 cells	4.81928
BGCV09_CV0917	Healthy	IgA high PC	1.20482
BGCV09_CV0917	Healthy	Immature B cells	42.1687
BGCV09_CV0917	Healthy	Memory B cells	27.7108
BGCV09_CV0917	Healthy	Naive B cells	22.8916
BGCV09_CV0917	Healthy	dividing PB	1.20482
BGCV10_CV0160	Mild	B1 cells	11.583
BGCV10_CV0160	Mild	IgA high PC	10.4247
BGCV10_CV0160	Mild	Immature B cells	50.9653
BGCV10_CV0160	Mild	Memory B cells	10.0386
BGCV10_CV0160	Mild	Naive B cells	14.6718
BGCV10_CV0160	Mild	dividing PB	2.3166
BGCV10_CV0198	Critical	B1 cells	20.9212
BGCV10_CV0198	Critical	IgA high PC	1.49834
BGCV10_CV0198	Critical	Immature B cells	58.5461
BGCV10_CV0198	Critical	Memory B cells	13.1521
BGCV10_CV0198	Critical	Naive B cells	5.71587
BGCV10_CV0198	Critical	dividing PB	0.166482
BGCV10_CV0231	Asymptomatic	B1 cells	4.03587
BGCV10_CV0231	Asymptomatic	IgA high PC	9.41704
BGCV10_CV0231	Asymptomatic	Immature B cells	32.7354
BGCV10_CV0231	Asymptomatic	Memory B cells	27.3543
BGCV10_CV0231	Asymptomatic	Naive B cells	24.6637
BGCV10_CV0231	Asymptomatic	dividing PB	1.79372
BGCV10_CV0939	Healthy	B1 cells	5.45455
BGCV10_CV0939	Healthy	IgA high PC	1.81818
BGCV10_CV0939	Healthy	Immature B cells	44.5455
BGCV10_CV0939	Healthy	Memory B cells	24.5455
BGCV10_CV0939	Healthy	Naive B cells	23.6364
BGCV11_CV0050	Mild	B1 cells	21.4286
BGCV11_CV0050	Mild	IgA high PC	8.92857
BGCV11_CV0050	Mild	Immature B cells	7.14286
BGCV11_CV0050	Mild	Memory B cells	23.2143
BGCV11_CV0050	Mild	Naive B cells	35.7143
BGCV11_CV0050	Mild	dividing PB	3.57143
BGCV11_CV0058	Asymptomatic	B1 cells	9.79021
BGCV11_CV0058	Asymptomatic	IgA high PC	6.29371
BGCV11_CV0058	Asymptomatic	Immature B cells	48.951
BGCV11_CV0058	Asymptomatic	Memory B cells	15.3846
BGCV11_CV0058	Asymptomatic	Naive B cells	18.8811
BGCV11_CV0058	Asymptomatic	dividing PB	0.699301
BGCV11_CV0180	Critical	B1 cells	7.95455
BGCV11_CV0180	Critical	IgA high PC	1.13636
BGCV11_CV0180	Critical	Immature B cells	53.4091
BGCV11_CV0180	Critical	Memory B cells	13.6364
BGCV11_CV0180	Critical	Naive B cells	22.7273
BGCV11_CV0180	Critical	dividing PB	1.13636
BGCV11_CV0257	Moderate	B1 cells	9.09091
BGCV11_CV0257	Moderate	IgA high PC	0.505051
BGCV11_CV0257	Moderate	Immature B cells	62.1212
BGCV11_CV0257	Moderate	Memory B cells	19.1919
BGCV11_CV0257	Moderate	Naive B cells	9.09091
BGCV12_CV0062	Mild	B1 cells	7.04846
BGCV12_CV0062	Mild	IgA high PC	3.0837
BGCV12_CV0062	Mild	Immature B cells	44.9339
BGCV12_CV0062	Mild	Memory B cells	18.5022
BGCV12_CV0062	Mild	Naive B cells	26.4317
BGCV12_CV0068	Asymptomatic	B1 cells	13.8158
BGCV12_CV0068	Asymptomatic	IgA high PC	2.63158
BGCV12_CV0068	Asymptomatic	Immature B cells	16.4474
BGCV12_CV0068	Asymptomatic	Memory B cells	34.2105
BGCV12_CV0068	Asymptomatic	Naive B cells	32.8947
BGCV12_CV0178	Severe	B1 cells	4.77941
BGCV12_CV0178	Severe	IgA high PC	2.20588
BGCV12_CV0178	Severe	Immature B cells	57.3529
BGCV12_CV0178	Severe	Memory B cells	22.7941
BGCV12_CV0178	Severe	Naive B cells	10.2941
BGCV12_CV0178	Severe	dividing PB	2.57353
BGCV12_CV0926	Healthy	B1 cells	5.55556
BGCV12_CV0926	Healthy	IgA high PC	1.5873
BGCV12_CV0926	Healthy	Immature B cells	34.9206
BGCV12_CV0926	Healthy	Memory B cells	32.5397
BGCV12_CV0926	Healthy	Naive B cells	25.3968
BGCV13_CV0073	Mild	B1 cells	15.3153
BGCV13_CV0073	Mild	IgA high PC	0.900901
BGCV13_CV0073	Mild	Immature B cells	13.0631
BGCV13_CV0073	Mild	Memory B cells	40.0901
BGCV13_CV0073	Mild	Naive B cells	30.6306
BGCV13_CV0171	Asymptomatic	B1 cells	7.63547
BGCV13_CV0171	Asymptomatic	IgA high PC	0.985222
BGCV13_CV0171	Asymptomatic	Immature B cells	50.7389
BGCV13_CV0171	Asymptomatic	Memory B cells	16.7488
BGCV13_CV0171	Asymptomatic	Naive B cells	23.6453
BGCV13_CV0171	Asymptomatic	dividing PB	0.246305
BGCV13_CV0326	Mild	B1 cells	4.78261
BGCV13_CV0326	Mild	IgA high PC	10
BGCV13_CV0326	Mild	Immature B cells	44.3478
BGCV13_CV0326	Mild	Memory B cells	17.8261
BGCV13_CV0326	Mild	Naive B cells	16.9565
BGCV13_CV0326	Mild	dividing PB	6.08696
BGCV13_CV0934	Healthy	B1 cells	6.50407
BGCV13_CV0934	Healthy	IgA high PC	2.43902
BGCV13_CV0934	Healthy	Immature B cells	26.8293
BGCV13_CV0934	Healthy	Memory B cells	33.3333
BGCV13_CV0934	Healthy	Naive B cells	30.8943
BGCV14_CV0050	Mild	B1 cells	14.1304
BGCV14_CV0050	Mild	Immature B cells	26.6304
BGCV14_CV0050	Mild	Memory B cells	37.5
BGCV14_CV0050	Mild	Naive B cells	21.1957
BGCV14_CV0050	Mild	dividing PB	0.543478
BGCV14_CV0137	Moderate	B1 cells	3.87597
BGCV14_CV0137	Moderate	IgA high PC	2.32558
BGCV14_CV0137	Moderate	Immature B cells	31.7829
BGCV14_CV0137	Moderate	Memory B cells	41.0853
BGCV14_CV0137	Moderate	Naive B cells	20.155
BGCV14_CV0137	Moderate	dividing PB	0.775194
BGCV14_CV0284	Critical	B1 cells	5.50459
BGCV14_CV0284	Critical	IgA high PC	4.12844
BGCV14_CV0284	Critical	Immature B cells	58.7156
BGCV14_CV0284	Critical	Memory B cells	20.6422
BGCV14_CV0284	Critical	Naive B cells	8.25688
BGCV14_CV0284	Critical	dividing PB	2.75229
BGCV14_CV0940	Healthy	B1 cells	3.30579
BGCV14_CV0940	Healthy	IgA high PC	2.47934
BGCV14_CV0940	Healthy	Immature B cells	44.6281
BGCV14_CV0940	Healthy	Memory B cells	29.7521
BGCV14_CV0940	Healthy	Naive B cells	19.8347
BGCV15_CV0176	Severe	B1 cells	18.75
BGCV15_CV0176	Severe	IgA high PC	6.25
BGCV15_CV0176	Severe	Immature B cells	12.5
BGCV15_CV0176	Severe	Memory B cells	25
BGCV15_CV0176	Severe	Naive B cells	31.25
BGCV15_CV0176	Severe	dividing PB	6.25
BGCV15_CV0231	Asymptomatic	B1 cells	5.97015
BGCV15_CV0231	Asymptomatic	IgA high PC	2.98507
BGCV15_CV0231	Asymptomatic	Immature B cells	13.4328
BGCV15_CV0231	Asymptomatic	Memory B cells	44.7761
BGCV15_CV0231	Asymptomatic	Naive B cells	32.8358
BGCV15_CV0257	Moderate	B1 cells	26.8293
BGCV15_CV0257	Moderate	Immature B cells	43.9024
BGCV15_CV0257	Moderate	Memory B cells	7.31707
BGCV15_CV0257	Moderate	Naive B cells	21.9512
BGCV15_CV0944	Healthy	B1 cells	3.75
BGCV15_CV0944	Healthy	IgA high PC	2.5
BGCV15_CV0944	Healthy	Immature B cells	40
BGCV15_CV0944	Healthy	Memory B cells	27.5
BGCV15_CV0944	Healthy	Naive B cells	26.25
MH8919176	Healthy	B1 cells	7.54717
MH8919176	Healthy	Immature B cells	35.8491
MH8919176	Healthy	Memory B cells	26.4151
MH8919176	Healthy	Naive B cells	30.1887
MH8919177	Healthy	B1 cells	4.54545
MH8919177	Healthy	Immature B cells	47.7273
MH8919177	Healthy	Memory B cells	20.4545
MH8919177	Healthy	Naive B cells	27.2727
MH8919178	Healthy	B1 cells	6.698
MH8919178	Healthy	IgA high PC	2.35018
MH8919178	Healthy	Immature B cells	26.087
MH8919178	Healthy	Memory B cells	36.0752
MH8919178	Healthy	Naive B cells	28.6722
MH8919178	Healthy	dividing PB	0.117509
MH8919179	Healthy	B1 cells	10.9677
MH8919179	Healthy	IgA high PC	0.645161
MH8919179	Healthy	Immature B cells	64.5161
MH8919179	Healthy	Memory B cells	10.9677
MH8919179	Healthy	Naive B cells	12.9032
MH8919226	Healthy	B1 cells	3.57143
MH8919226	Healthy	IgA high PC	0.892857
MH8919226	Healthy	Immature B cells	39.2857
MH8919226	Healthy	Memory B cells	29.4643
MH8919226	Healthy	Naive B cells	26.7857
MH8919227	Healthy	B1 cells	5.60345
MH8919227	Healthy	IgA high PC	1.2931
MH8919227	Healthy	Immature B cells	47.8448
MH8919227	Healthy	Memory B cells	25.431
MH8919227	Healthy	Naive B cells	19.8276
MH8919282	Healthy	B1 cells	3.85852
MH8919282	Healthy	IgA high PC	0.96463
MH8919282	Healthy	Immature B cells	29.2605
MH8919282	Healthy	Memory B cells	36.9775
MH8919282	Healthy	Naive B cells	28.2958
MH8919282	Healthy	dividing PB	0.643087
MH8919283	Healthy	B1 cells	7.46269
MH8919283	Healthy	IgA high PC	4.47761
MH8919283	Healthy	Immature B cells	20.8955
MH8919283	Healthy	Memory B cells	61.194
MH8919283	Healthy	Naive B cells	5.97015
MH8919326	Mild	B1 cells	12.7907
MH8919326	Mild	IgA high PC	1.16279
MH8919326	Mild	Immature B cells	23.8372
MH8919326	Mild	Memory B cells	36.0465
MH8919326	Mild	Naive B cells	23.8372
MH8919326	Mild	dividing PB	2.32558
MH8919327	Severe	B1 cells	2.73438
MH8919327	Severe	IgA high PC	50.7812
MH8919327	Severe	Immature B cells	3.125
MH8919327	Severe	Memory B cells	8.59375
MH8919327	Severe	Naive B cells	5.85938
MH8919327	Severe	dividing PB	28.9062
MH8919328	Critical	B1 cells	4.96894
MH8919328	Critical	IgA high PC	42.236
MH8919328	Critical	Immature B cells	3.10559
MH8919328	Critical	Memory B cells	10.559
MH8919328	Critical	Naive B cells	7.45342
MH8919328	Critical	dividing PB	31.677
MH8919329	Critical	B1 cells	3.1746
MH8919329	Critical	IgA high PC	23.8095
MH8919329	Critical	Immature B cells	13.4921
MH8919329	Critical	Memory B cells	21.4286
MH8919329	Critical	Naive B cells	14.2857
MH8919329	Critical	dividing PB	23.8095
MH8919330	Moderate	B1 cells	9.73684
MH8919330	Moderate	IgA high PC	33.6842
MH8919330	Moderate	Immature B cells	27.3684
MH8919330	Moderate	Memory B cells	7.89474
MH8919330	Moderate	Naive B cells	4.47368
MH8919330	Moderate	dividing PB	16.8421
MH8919331	Moderate	B1 cells	6.32184
MH8919331	Moderate	IgA high PC	14.9425
MH8919331	Moderate	Immature B cells	25.2874
MH8919331	Moderate	Memory B cells	25.8621
MH8919331	Moderate	Naive B cells	10.9195
MH8919331	Moderate	dividing PB	16.6667
MH8919332	Healthy	B1 cells	23.4043
MH8919332	Healthy	IgA high PC	6.38298
MH8919332	Healthy	Immature B cells	25.5319
MH8919332	Healthy	Memory B cells	29.7872
MH8919332	Healthy	Naive B cells	14.8936
MH8919333	Healthy	B1 cells	9.01034
MH8919333	Healthy	IgA high PC	1.4771
MH8919333	Healthy	Immature B cells	20.9749
MH8919333	Healthy	Memory B cells	41.5066
MH8919333	Healthy	Naive B cells	26.7356
MH8919333	Healthy	dividing PB	0.295421
MH9143270	Moderate	B1 cells	7.05882
MH9143270	Moderate	IgA high PC	1.17647
MH9143270	Moderate	Immature B cells	35.2941
MH9143270	Moderate	Memory B cells	27.0588
MH9143270	Moderate	Naive B cells	27.0588
MH9143270	Moderate	dividing PB	2.35294
MH9143271	Mild	B1 cells	1.76471
MH9143271	Mild	IgA high PC	51.7647
MH9143271	Mild	Immature B cells	2.35294
MH9143271	Mild	Memory B cells	4.11765
MH9143271	Mild	Naive B cells	1.17647
MH9143271	Mild	dividing PB	38.8235
MH9143272	Mild	B1 cells	3.15315
MH9143272	Mild	IgA high PC	32.4324
MH9143272	Mild	Immature B cells	15.7658
MH9143272	Mild	Memory B cells	16.2162
MH9143272	Mild	Naive B cells	13.0631
MH9143272	Mild	dividing PB	19.3694
MH9143273	Critical	B1 cells	3.49462
MH9143273	Critical	IgA high PC	34.6774
MH9143273	Critical	Immature B cells	7.52688
MH9143273	Critical	Memory B cells	13.172
MH9143273	Critical	Naive B cells	7.52688
MH9143273	Critical	dividing PB	33.6022
MH9143274	Severe	B1 cells	3.7037
MH9143274	Severe	IgA high PC	37.037
MH9143274	Severe	Immature B cells	3.7037
MH9143274	Severe	Memory B cells	11.1111
MH9143274	Severe	dividing PB	44.4444
MH9143275	Moderate	B1 cells	2.98507
MH9143275	Moderate	IgA high PC	39.7015
MH9143275	Moderate	Immature B cells	5.55224
MH9143275	Moderate	Memory B cells	5.01493
MH9143275	Moderate	Naive B cells	6.08955
MH9143275	Moderate	dividing PB	40.6567
MH9143276	Mild	B1 cells	6.20155
MH9143276	Mild	IgA high PC	28.6822
MH9143276	Mild	Immature B cells	17.8295
MH9143276	Mild	Memory B cells	19.3798
MH9143276	Mild	Naive B cells	1.55039
MH9143276	Mild	dividing PB	26.3566
MH9143277	Critical	B1 cells	5.12821
MH9143277	Critical	IgA high PC	23.4714
MH9143277	Critical	Immature B cells	10.5523
MH9143277	Critical	Memory B cells	17.9487
MH9143277	Critical	Naive B cells	21.4004
MH9143277	Critical	dividing PB	21.499
MH9143320	Severe	B1 cells	6.30324
MH9143320	Severe	IgA high PC	32.5383
MH9143320	Severe	Immature B cells	9.36968
MH9143320	Severe	Memory B cells	16.0136
MH9143320	Severe	Naive B cells	13.4583
MH9143320	Severe	dividing PB	22.3169
MH9143321	Mild	B1 cells	6.54762
MH9143321	Mild	IgA high PC	2.38095
MH9143321	Mild	Immature B cells	56.8452
MH9143321	Mild	Memory B cells	20.2381
MH9143321	Mild	Naive B cells	13.3929
MH9143321	Mild	dividing PB	0.595238
MH9143322	Moderate	B1 cells	12.2159
MH9143322	Moderate	IgA high PC	12.7841
MH9143322	Moderate	Immature B cells	26.7045
MH9143322	Moderate	Memory B cells	20.7386
MH9143322	Moderate	Naive B cells	18.4659
MH9143322	Moderate	dividing PB	9.09091
MH9143323	Moderate	B1 cells	7.83699
MH9143323	Moderate	IgA high PC	24.4514
MH9143323	Moderate	Immature B cells	19.1223
MH9143323	Moderate	Memory B cells	20.3762
MH9143323	Moderate	Naive B cells	15.9875
MH9143323	Moderate	dividing PB	12.2257
MH9143324	Moderate	B1 cells	5.68182
MH9143324	Moderate	IgA high PC	6.06061
MH9143324	Moderate	Immature B cells	36.3636
MH9143324	Moderate	Memory B cells	28.0303
MH9143324	Moderate	Naive B cells	20.0758
MH9143324	Moderate	dividing PB	3.78788
MH9143325	Severe	B1 cells	2.94118
MH9143325	Severe	IgA high PC	47.0588
MH9143325	Severe	Immature B cells	8.82353
MH9143325	Severe	Memory B cells	17.6471
MH9143325	Severe	dividing PB	23.5294
MH9143327	Moderate	B1 cells	2.6455
MH9143327	Moderate	IgA high PC	32.8042
MH9143327	Moderate	Immature B cells	7.40741
MH9143327	Moderate	Memory B cells	22.2222
MH9143327	Moderate	Naive B cells	6.87831
MH9143327	Moderate	dividing PB	28.0423
MH9143371	Moderate	B1 cells	3.84615
MH9143371	Moderate	IgA high PC	4.94505
MH9143371	Moderate	Immature B cells	34.0659
MH9143371	Moderate	Memory B cells	29.1209
MH9143371	Moderate	Naive B cells	21.978
MH9143371	Moderate	dividing PB	6.04396
MH9143420	Mild	B1 cells	8.06452
MH9143420	Mild	IgA high PC	17.7419
MH9143420	Mild	Immature B cells	33.871
MH9143420	Mild	Memory B cells	16.129
MH9143420	Mild	Naive B cells	9.13978
MH9143420	Mild	dividing PB	15.0538
MH9143421	Mild	B1 cells	5.35117
MH9143421	Mild	IgA high PC	10.0334
MH9143421	Mild	Immature B cells	13.0435
MH9143421	Mild	Memory B cells	40.4682
MH9143421	Mild	Naive B cells	22.408
MH9143421	Mild	dividing PB	8.69565
MH9143422	Mild	B1 cells	5.27778
MH9143422	Mild	IgA high PC	17.5
MH9143422	Mild	Immature B cells	12.7778
MH9143422	Mild	Memory B cells	23.6111
MH9143422	Mild	Naive B cells	18.8889
MH9143422	Mild	dividing PB	21.9444
MH9143423	Moderate	B1 cells	2.95455
MH9143423	Moderate	IgA high PC	30
MH9143423	Moderate	Immature B cells	7.27273
MH9143423	Moderate	Memory B cells	23.6364
MH9143423	Moderate	Naive B cells	14.0909
MH9143423	Moderate	dividing PB	22.0455
MH9143424	Moderate	B1 cells	5.13977
MH9143424	Moderate	IgA high PC	0.450857
MH9143424	Moderate	Immature B cells	63.8413
MH9143424	Moderate	Memory B cells	17.7638
MH9143424	Moderate	Naive B cells	11.8124
MH9143424	Moderate	dividing PB	0.991885
MH9143425	Asymptomatic	B1 cells	15.7303
MH9143425	Asymptomatic	IgA high PC	7.30337
MH9143425	Asymptomatic	Immature B cells	19.6629
MH9143425	Asymptomatic	Memory B cells	32.5843
MH9143425	Asymptomatic	Naive B cells	17.4157
MH9143425	Asymptomatic	dividing PB	7.30337
MH9143426	Mild	B1 cells	4.039
MH9143426	Mild	IgA high PC	4.31755
MH9143426	Mild	Immature B cells	64.2061
MH9143426	Mild	Memory B cells	15.1811
MH9143426	Mild	Naive B cells	9.61003
MH9143426	Mild	dividing PB	2.64624
MH9143427	Moderate	B1 cells	6.66667
MH9143427	Moderate	IgA high PC	2.22222
MH9143427	Moderate	Immature B cells	22.2222
MH9143427	Moderate	Memory B cells	35.5556
MH9143427	Moderate	Naive B cells	26.6667
MH9143427	Moderate	dividing PB	6.66667
MH9179821	Moderate	B1 cells	4.46194
MH9179821	Moderate	IgA high PC	18.6352
MH9179821	Moderate	Immature B cells	44.6194
MH9179821	Moderate	Memory B cells	11.811
MH9179821	Moderate	Naive B cells	11.2861
MH9179821	Moderate	dividing PB	9.18635
MH9179822	Severe	B1 cells	0.873362
MH9179822	Severe	IgA high PC	47.2489
MH9179822	Severe	Immature B cells	5.67686
MH9179822	Severe	Memory B cells	10.8297
MH9179822	Severe	Naive B cells	10.0437
MH9179822	Severe	dividing PB	25.3275
MH9179823	Moderate	B1 cells	2.05479
MH9179823	Moderate	IgA high PC	50.9132
MH9179823	Moderate	Immature B cells	7.30594
MH9179823	Moderate	Memory B cells	8.21918
MH9179823	Moderate	Naive B cells	5.70776
MH9179823	Moderate	dividing PB	25.7991
MH9179824	Moderate	B1 cells	3.68
MH9179824	Moderate	IgA high PC	14.4
MH9179824	Moderate	Immature B cells	22.24
MH9179824	Moderate	Memory B cells	28.16
MH9179824	Moderate	Naive B cells	21.6
MH9179824	Moderate	dividing PB	9.92
MH9179825	Moderate	B1 cells	5.34884
MH9179825	Moderate	IgA high PC	1.39535
MH9179825	Moderate	Immature B cells	43.9535
MH9179825	Moderate	Memory B cells	27.2093
MH9179825	Moderate	Naive B cells	20.9302
MH9179825	Moderate	dividing PB	1.16279
MH9179826	Severe	B1 cells	4.9711
MH9179826	Severe	IgA high PC	40.9249
MH9179826	Severe	Immature B cells	7.28324
MH9179826	Severe	Memory B cells	14.4509
MH9179826	Severe	Naive B cells	12.7168
MH9179826	Severe	dividing PB	19.6532
newcastle004v2	Critical	B1 cells	4.13223
newcastle004v2	Critical	IgA high PC	19.8347
newcastle004v2	Critical	Immature B cells	32.2314
newcastle004v2	Critical	Memory B cells	11.9835
newcastle004v2	Critical	Naive B cells	11.5702
newcastle004v2	Critical	dividing PB	20.2479
newcastle20	Mild	B1 cells	5.35714
newcastle20	Mild	IgA high PC	25
newcastle20	Mild	Immature B cells	12.8571
newcastle20	Mild	Memory B cells	24.6429
newcastle20	Mild	Naive B cells	21.4286
newcastle20	Mild	dividing PB	10.7143
newcastle21	Critical	B1 cells	6.25
newcastle21	Critical	IgA high PC	28.5714
newcastle21	Critical	Immature B cells	10.7143
newcastle21	Critical	Memory B cells	17.8571
newcastle21	Critical	Naive B cells	13.3929
newcastle21	Critical	dividing PB	23.2143
newcastle21v2	Critical	B1 cells	10.8108
newcastle21v2	Critical	IgA high PC	21.6216
newcastle21v2	Critical	Immature B cells	10.8108
newcastle21v2	Critical	Memory B cells	24.3243
newcastle21v2	Critical	Naive B cells	13.5135
newcastle21v2	Critical	dividing PB	18.9189
newcastle49	Severe	B1 cells	3.61446
newcastle49	Severe	IgA high PC	15.6627
newcastle49	Severe	Immature B cells	36.1446
newcastle49	Severe	Memory B cells	7.22892
newcastle49	Severe	Naive B cells	19.2771
newcastle49	Severe	dividing PB	18.0723
newcastle59	Mild	B1 cells	5.31915
newcastle59	Mild	IgA high PC	9.57447
newcastle59	Mild	Immature B cells	35.1064
newcastle59	Mild	Memory B cells	23.4043
newcastle59	Mild	Naive B cells	15.9574
newcastle59	Mild	dividing PB	10.6383
newcastle65	Healthy	B1 cells	5.55556
newcastle65	Healthy	IgA high PC	1.85185
newcastle65	Healthy	Immature B cells	42.5926
newcastle65	Healthy	Memory B cells	25
newcastle65	Healthy	Naive B cells	25
newcastle74	Healthy	B1 cells	10
newcastle74	Healthy	IgA high PC	1.75
newcastle74	Healthy	Immature B cells	18.75
newcastle74	Healthy	Memory B cells	33.5
newcastle74	Healthy	Naive B cells	35.5
newcastle74	Healthy	dividing PB	0.5

## Sheet: FigS4bc
covid_19_specific_immunoglobulins	shared_balf_plasma_immunoglobulins	condition	patient_id	time_point	severity_cluster
-0.520135	0.27189	COVID-19_Munich	1	1	1
0.407142	-0.40329	COVID-19_Munich	7	2	1
-0.319489	-0.380937	COVID-19_Munich	7	3	1
-0.223588	-0.655432	COVID-19_Munich	7	4	1
-0.447045	-0.545265	COVID-19_Munich	8	1	2
-0.289641	-0.323964	COVID-19_Munich	8	2	2
-0.462907	-0.490222	COVID-19_Munich	8	3	2
-0.392391	0.614217	COVID-19_Munich	8	4	2
0.485819	-0.453664	COVID-19_Munich	9	1	2
0.541833	0.411747	COVID-19_Munich	9	2	2
0.301053	0.575944	COVID-19_Munich	9	3	2
0.359247	0.319709	COVID-19_Munich	1	2	1
0.494384	0.421476	COVID-19_Munich	9	4	2
-0.362795	0.451229	COVID-19_Munich	10	1	2
-0.280504	0.399526	COVID-19_Munich	10	2	2
-0.422949	-0.305085	COVID-19_Munich	11	1	2
-0.436305	-0.559133	COVID-19_Munich	11	2	2
-0.295644	0.572146	COVID-19_Munich	12	1	1
-0.500398	0.755524	COVID-19_Munich	12	3	1
0.25426	-0.442347	COVID-19_Munich	13	1	2
0.205514	-0.29661	COVID-19_Munich	13	2	2
0.531668	-0.682386	COVID-19_Munich	14	1	2
0.307599	0.563641	COVID-19_Munich	3	1	2
0.408959	-0.403979	COVID-19_Munich	14	2	2
-0.360578	-0.325462	COVID-19_Munich	16	1	2
0.300015	-0.425437	COVID-19_Munich	16	2	2
-0.315479	-0.294778	COVID-19_Munich	16	3	2
-0.406237	-0.757357	COVID-19_Munich	16	4	2
0.326873	0.726856	COVID-19_Munich	17	1	1
0.418632	0.612398	COVID-19_Munich	17	2	1
-0.204599	-0.367181	COVID-19_Munich	19	1	2
-0.292744	-0.476817	COVID-19_Munich	19	2	2
-0.253332	0.518472	COVID-19_Munich	20	1	1
0.614175	0.584746	COVID-19_Munich	3	2	2
-0.54876	-0.731956	COVID-19_Munich	20	4	1
-0.316222	0.508914	COVID-19_Munich	21	1	1
-0.221381	0.538235	COVID-19_Munich	21	2	1
0.265107	-0.460823	COVID-19_Munich	22	1	2
0.304598	0.423729	COVID-19_Munich	22	2	2
0.340178	-0.40678	COVID-19_Munich	22	3	2
0.36005	-0.550081	COVID-19_Munich	23	1	2
0.573314	0.337836	COVID-19_Munich	23	2	2
0.442625	0.474999	COVID-19_Munich	23	3	2
0.342902	-0.456129	COVID-19_Munich	25	1	2
0.270061	0.571576	COVID-19_Munich	5	1	1
-0.301811	-0.631741	COVID-19_Munich	25	2	2
-0.282529	-0.303262	COVID-19_Munich	25	3	2
-0.247817	-0.335294	COVID-19_Munich	25	4	2
0.302515	0.527138	COVID-19_Munich	26	1	2
0.493003	0.412004	COVID-19_Munich	26	2	2
0.264381	-0.305085	COVID-19_Munich	26	3	2
0.375769	-0.639138	COVID-19_Munich	28	1	2
-0.248178	-0.638091	COVID-19_Munich	28	2	2
0.332708	-0.71311	COVID-19_Munich	29	1	2
-0.234905	-0.504177	COVID-19_Munich	29	2	2
0.232371	0.20339	COVID-19_Munich	5	2	1
0.296386	-0.658655	CTRL_HI	CTRL_HI	1	NA
-0.219733	0.350782	CTRL_HI	CTRL_HI	1	NA
-0.433333	0.365688	CTRL_HI	CTRL_HI	1	NA
-0.415789	-0.477173	CTRL_HI	CTRL_HI	1	NA
0.266811	0.667088	CTRL_HI	CTRL_HI	1	NA
-0.529406	0.767936	CTRL_HI	CTRL_HI	1	NA
-0.255981	0.584746	CTRL_HI	CTRL_HI	1	NA
0.264763	0.242206	CTRL_HI	CTRL_HI	1	NA
-0.304408	-0.307589	CTRL_HI	CTRL_HI	1	NA
-0.582707	0.265224	CTRL_HI	CTRL_HI	1	NA
0.347755	0.313559	COVID-19_Munich	6	1	2
0.604916	0.664576	CTRL_HI	CTRL_HI	1	NA
0.308422	-0.36549	CTRL_HI	CTRL_HI	1	NA
-0.422042	0.520799	CTRL_HI	CTRL_HI	1	NA
-0.33926	0.625527	CTRL_HI	CTRL_HI	1	NA
-0.19631	-0.443997	CTRL_HI	CTRL_HI	1	NA
0.272351	0.697988	CTRL_HI	CTRL_HI	1	NA
0.483329	0.50565	CTRL_HI	CTRL_HI	1	NA
-0.22388	0.40678	CTRL_HI	CTRL_HI	1	NA
0.211821	-0.53064	CTRL_HI	CTRL_HI	1	NA
0.418043	0.589366	CTRL_HI	CTRL_HI	1	NA
-0.206464	-0.423729	COVID-19_Munich	6	2	2
-0.529053	-0.414055	CTRL_HI	CTRL_HI	1	NA
-0.46116	0.407615	CTRL_HI	CTRL_HI	1	NA
0.315789	0.245763	CTRL_HI	CTRL_HI	1	NA
0.23089	-0.357478	CTRL_LI	CTRL_LI	1	NA
-0.348237	0.264176	CTRL_LI	CTRL_LI	1	NA
-0.381202	0.699588	CTRL_LI	CTRL_LI	1	NA
0.349904	0.337508	CTRL_LI	CTRL_LI	1	NA
-0.456445	-0.29661	CTRL_LI	CTRL_LI	1	NA
0.412281	-0.301115	CTRL_LI	CTRL_LI	1	NA
0.288043	-0.253053	CTRL_LI	CTRL_LI	1	NA
-0.254386	-0.588594	COVID-19_Munich	7	1	1
-0.398248	-0.688326	CTRL_LI	CTRL_LI	1	NA
0.434609	-0.587477	CTRL_LI	CTRL_LI	1	NA
-0.403679	-0.478366	CTRL_LI	CTRL_LI	1	NA
-0.209199	-0.4315	CTRL_LI	CTRL_LI	1	NA
0.318631	-0.338366	CTRL_LI	CTRL_LI	1	NA
-0.338729	0.563907	CTRL_LI	CTRL_LI	1	NA
-0.464382	-0.644068	CTRL_LI	CTRL_LI	1	NA
-0.373206	-0.558817	CTRL_LI	CTRL_LI	1	NA
0.143959	-0.428755	CTRL_LI	CTRL_LI	1	NA
-0.250564	0.29661	CTRL_LI	CTRL_LI	1	NA
-0.279787	-0.305977	CTRL_LI	CTRL_LI	1	NA
0.272634	-0.514515	CTRL_LI	CTRL_LI	1	NA
-0.173213	0.368536	CTRL_LI	CTRL_LI	1	NA
-0.269814	-0.372017	CTRL_LI	CTRL_LI	1	NA
0.411067	-0.549696	CTRL_LI	CTRL_LI	1	NA
0.245143	0.272566	CTRL_LI	CTRL_LI	1	NA
-0.249252	-0.705462	CTRL_LI	CTRL_LI	1	NA

## Sheet: FigS5a
crp_mg_dl	interleukin_6_pg_ml	Severity_cluster	id
9.9	220	1	1
18.8	224	2	2
24	566	2	3
32.4	603	2	4
14.1	40.7	1	5
11.2	151	2	6
3.3	15.8	1	7
9.8	84	2	8
21.1	33.3	2	9
11.6	49	2	10
5.8	44.8	2	11
2.8	15.5	1	12
17.2	277	2	13
4.3	25.9	2	14
3.9	10.2	1	15
4.4	26.3	2	16
29.7	147	1	17
2.9	49.9	1	18
49.9	3538	2	19
0.8	25.1	1	20
0.2	9.7	1	21
31.8	42.2	2	22
9.8	88.4	2	23
9.2	83.5	2	24
16.3	125	2	25
20.7	80.4	2	26
13.7	128	2	27
6.7	59.3	2	28
10.2	180	2	29

## Sheet: Fig7_FigS6_Munich
REG1B	IL6R	ANGPTL6	TSKU	ABCB9	SERPINA10	ST3GAL6	COLEC10	patient_id	time_point	condition	interleukin_6_pg_ml	kreatinin_jaffe_mg_dl	thrombozyten_g_l	crp_mg_dl	fibrinogen_clauss_mg_dl	got_ast_u_l
0	1	1	1	0	0	1	1	8	1	COVID-19_Munich	552.333	1.4	194.667	3.53333	326	93.6667
1	0	0	0	0	0	0	1	9	1	COVID-19_Munich	16.9667	1.23333	164	8.8	694	63.3333
0	0	1	0	0	1	1	1	10	1	COVID-19_Munich	83.7333	1.7	333	10.1	534	87
1	0	0	0	0	0	0	0	11	1	COVID-19_Munich	97.2667	7.45	170	8.8	663.5	64
0	0	1	0	1	1	0	1	13	1	COVID-19_Munich	139.967	0.9	398	14.6667	712.667	116.333
0	0	0	0	1	0	0	0	14	1	COVID-19_Munich	17.8333	0.3	202.333	3.86667	483.333	18.3333
0	0	1	0	0	1	0	1	3	1	COVID-19_Munich	203.633	1.06667	322.333	12.9	819.333	92.3333
0	0	1	0	0	1	1	0	16	1	COVID-19_Munich	43.8333	1.8	365	9	718.667	38.6667
1	0	1	1	0	1	1	1	19	1	COVID-19_Munich	3538	1.65	75.5	34.85	774.5	78.5
1	0	1	1	0	1	0	1	22	1	COVID-19_Munich	279.4	0.9	129.333	25.8	900	77.6667
0	1	1	0	1	1	0	1	23	1	COVID-19_Munich	41.1333	0.8	279.333	4.8	673	47
0	0	1	0	0	0	0	1	25	1	COVID-19_Munich	402.333	2.56667	198	27.5333	NA	56.6667
0	0	1	0	0	1	1	1	26	1	COVID-19_Munich	90.1667	2.1	381.333	14.9	633.333	41.6667
0	0	0	0	0	0	0	0	28	1	COVID-19_Munich	71.5	0.666667	196.5	8.9	685.667	31
1	1	1	0	0	0	0	1	29	1	COVID-19_Munich	3899	0.866667	215	4.43333	329.333	48.6667
1	0	1	1	0	1	1	1	6	1	COVID-19_Munich	158.5	2.8	105	20.1	727.5	65

## Sheet: Fig7_FigS6_Chicago
KRT86	PPL	ATP10B	KRT6A	GSN	ACP1	CPS1	HCFC1	HSPA2	GSTO1	CALD1	DSC1	FGL1	SVEP1	ACTBL2	KRT78	SYNE2	KRT84	COLEC10	condition	patient	day_of_hospitalization	wbc_body_fluid	neutrophils_body_fluid	lymph_bf	creatine_kinase_total	age	cumulative_icu_days	peep	plateau_pressure	pa_o2fio2_ratio	lymphocytes	d_dimer	procalcitonin
0	1	1	0	1	0	1	0	1	1	1	0	1	1	1	0	1	1	0	COVID-19	1	2	126	86	NA	NA	67	15	10	21	105	0	1440	7.82
0	0	1	0	0	0	0	0	0	1	0	0	0	1	1	1	1	0	1	COVID-19	2	13	1288	81	15	NA	72	64	15	30	128	NA	NA	0.46
1	0	0	0	1	0	0	1	0	1	0	0	1	1	0	0	0	0	0	COVID-19	3	3	238	40	27	757	50	44	18	27.75	150	1.2	459	1.74
1	1	0	1	0	0	0	1	0	0	0	0	1	1	1	0	0	0	0	COVID-19	4	7	49	27	30	2878	72	36	16	27.5	210	2.05	10645	15.55
0	0	0	0	0	0	0	0	0	0	0	0	1	1	1	0	0	1	1	COVID-19	5	10	214	6	63	33	52	62	15	27	108.33	0.5	1870	NA
1	1	0	0	1	0	1	0	0	1	0	1	1	0	1	1	0	0	1	COVID-19	6	5	154	82	3	NA	69	7	12	21.75	127.14	1.1	150	0.109
0	1	0	0	0	1	0	1	0	0	0	1	1	0	1	0	0	0	1	COVID-19	7	6	106	21	2	46	85	17	10	18.5	193.33	0.6	955	NA
0	0	0	1	1	1	0	0	1	0	1	1	1	1	0	1	1	0	1	COVID-19	8	0	NA	NA	NA	60	50	3	8.33333	24.5	247.5	0.3	10036	0.114
0	1	0	0	1	0	0	0	0	0	0	0	0	1	1	0	1	0	0	COVID-19	9	0	100	46	30	122	56	5	11	24.5	163.33	1.8	15109	5.246
0	0	1	1	1	1	0	0	0	0	1	0	1	1	0	1	1	0	1	COVID-19	10	3	42	18	54	18	59	5	10	29.6667	187	1.6	1103	0.36
0	0	1	1	1	0	0	0	0	0	1	0	1	1	0	0	0	0	1	COVID-19	11	2	211	51	7	396	44	14	15	29	152	0.8	197	0.228
0	0	1	1	1	1	1	1	0	0	0	1	0	0	0	0	1	0	1	COVID-19	12	13	446	89	4	195	60	42	22	38.6	162.5	1	18293	14.389
1	0	1	0	1	0	0	1	1	1	0	1	1	1	0	0	0	1	0	COVID-19	13	1	1113	72	18	237	51	79	10	29	88	1.2	496	18.587
